# Supplementary material for: New Features on the Environmental Regulation of Metabolism Revealed by Modeling the Cellular Proteomic Adaptations Induced by Light, Carbon, and Inorganic Nitrogen in Chlamydomonas reinhardtii
Source: Front Plant Sci. 2016 Aug 9;7:1158. doi: 10.3389/fpls.2016.01158 (PMC4977305; doi:10.3389/fpls.2016.01158)
Supplement: Supplementary file 2 [file DataSheet2.XLSX]

## Sheet: 2D-DIGE
	Additional file 2.xlsx Design of experiments and raw data for statistical analyses.
	The identification numbers of culture conditions in DOE are the same as described by Gérin et al., 2014. DOE and raw data for protein abundance: sheet1 (the present one). DOE and raw data for additional assays: sheet 2. 3D-example of DOE space covering by the environmental variables for light, acetate and nitrate: sheet 3. In the latter illustration, the surrounding framed numbers indicate the oc…
		Culture conditions (design of experiments)					Protein abundance: Spot volume normalized by the internal standard (data extracted from the Appearance Table of the DeCyder 7.0 BVA module)
	Identification number	[Acetate] (g.L-1)	Light (µmolphotons.m-2.s-1)	[NH4+] (mM)	[NO3-] (mM)	[CO2] (%)	1-ACH1	3-TRK1	4-HSP70B	5-TRK1	6-HSP70B	7-TRK1	8-TRK1	10 -ACS3	11-ACS3	12-ACS3	13-ACS3	14-ATPvA1	15-HSP70A	16-HSP70A	17-FTSH1	18-ATP2	23-FTSH2	25-PCK1a	27-PCK1a	28-CPN60A	29-CPN60A	30-CPN60A	31-CPN60A	33-PYK1	34-MAS1	35-MAS1	37-MMSDH	38-ATPA	39-ATPA	40-ATPA	41-ATPA	42-ATPA	43-ATPA	45-TUB2	46-RBCL	47-RBCL	48-RBCL	50-RBCL	51-RBCL	52-RBCL	53-TUB2	54-TUB2	55-TUA1
	1	0	200	0	20	1.5	0.287356	0.884956	0.826446	0.917431	1.23	0.787402	0.757576	0.242718	0.27933	0.502513	0.42735	0.606061	0.892857	0.917431	1.83	1.03	1.03	0.746269	0.641026	1.38	1.71	1.78	2	0.735294	0.33557	0.429185	1	1.56	0.862069	0.75188	0.943396	0.877193	1.32	0.571429	0.980392	1.37	1.07	0.884956	0.862069	1	0.621118	0.621118	1.01
	2	0	200	0	10	1.5	0.26738	0.840336	0.877193	0.813008	1.29	0.78125	0.740741	0.233645	0.273973	0.403226	0.367647	0.662252	1	1.06	1.61	1.03	1.04	0.75188	0.729927	1.4	1.69	1.76	2.1	0.704225	0.326797	0.384615	0.990099	1.32	0.869565	0.775194	0.952381	0.917431	1.26	0.591716	0.925926	1.2	0.917431	0.884956	0.819672	1	0.645161	0.657895	0.934579
	3	0.5	200	0	0	1.5	0.578035	0.408163	1.31	0.396825	1.03	0.490196	0.434783	0.409836	0.416667	0.714286	0.483092	1.77	0.75188	0.78125	0.21097	1.38	0.787402	0.515464	0.480769	0.487805	0.561798	0.78125	0.571429	1	0.307692	0.236407	0.869565	0.826446	1.07	0.900901	0.628931	0.970874	0.537634	0.934579	0.110375	0.446429	0.406504	9	0.140647	0.15674	1	0.943396	1
	4	0.5	100	7.5	10	1.5	0.396825	0.746269	0.746269	0.847458	0.917431	0.757576	0.787402	0.52356	0.558659	0.75188	0.714286	0.689655	0.826446	0.645161	0.684932	0.564972	0.793651	0.531915	0.558659	0.649351	0.75188	0.70922	0.588235	1.04	0.507614	0.568182	0.8	1	0.819672	0.680272	0.806452	0.621118	0.952381	0.518135	0.980392	0.854701	0.934579	0.925926	0.854701	0.925926	0.52356	0.41841	0.714286
	5	1	200	0	20	0.035	0.41841	0.847458	0.900901	0.793651	1	0.952381	0.862069	0.322581	0.369004	0.675676	0.540541	0.934579	0.684932	0.917431	0.740741	0.826446	1	0.568182	0.369004	0.769231	0.775194	0.840336	0.943396	0.581395	0.613497	0.584795	0.719424	1.07	0.757576	0.847458	0.943396	0.617284	1.17	0.699301	0.518135	0.719424	0.613497	0.537634	0.699301	0.840336	0.719424	0.704225	0.961538
	6	1	0	15	0	1.5	0.970874	0.606061	0.909091	0.649351	0.980392	0.555556	0.549451	1.04	1	1.47	1.41	0.584795	0.434783	0.540541	1	0.714286	0.934579	1.41	1.42	0.694444	0.892857	0.819672	0.990099	0.549451	1.71	1.7	0.757576	0.689655	0.609756	0.70922	0.613497	0.518135	0.625	0.47619	0.47619	0.552486	0.60241	0.442478	0.578035	0.694444	0.480769	0.45045	0.581395
	8	1	0	0	0	0.035	0.854701	0.434783	0.75188	0.440529	0.684932	0.33557	0.384615	0.8	0.636943	0.735294	0.613497	0.819672	0.507614	0.552486	0.122549	1.17	0.769231	0.490196	0.636943	0.502513	0.440529	0.377358	0.478469	0.558659	0.555556	0.420168	0.833333	0.877193	0.787402	0.961538	0.869565	0.806452	0.740741	1	0.561798	0.699301	1.8	0.446429	0.543478	0.662252	1.24	1	1.34
	9	0	0	15	20	1.5	0.625	0.606061	0.497512	0.588235	0.595238	0.574713	0.598802	0.961538	0.917431	1.32	1.19	0.490196	0.325733	0.390625	0.892857	0.462963	0.8	0.478469	0.653595	0.543478	0.564972	0.653595	0.649351	0.628931	1.21	1.34	0.819672	0.8	0.609756	0.793651	0.704225	0.490196	0.662252	0.862069	0.980392	0.877193	1.06	0.833333	0.826446	0.980392	1.02	0.757576	1.22
	13	0	100	0	0	1.5	0.440529	0.357143	0.719424	0.401606	0.680272	0.325733	0.315457	0.628931	0.314465	0.224215	0.168067	1.08	0.552486	0.591716	0.364964	1.08	0.833333	0.483092	0.41841	0.401606	0.377358	0.458716	0.657895	1.92	0.469484	0.124224	1	0.568182	0.833333	0.900901	0.581395	0.869565	0.465116	0.917431	0.145349	0.78125	0.304878	0.214592	0.2331	0.251889	0.980392	0.943396	0.917431
	15	0	0	0	0	0.035	0.636943	0.70922	0.529101	0.666667	0.568182	0.617284	0.581395	0.961538	0.854701	0.699301	0.740741	0.469484	0.534759	0.490196	0.862069	0.625	1	0.869565	0.684932	0.606061	0.571429	0.653595	0.75188	1.81	1.45	0.819672	0.952381	0.649351	0.478469	0.621118	0.636943	0.444444	0.584795	0.689655	0.909091	1.02	0.684932	1	1.01	0.970874	0.793651	0.757576	1.24
	16	1	200	15	0	1.5	0.355872	0.763359	0.934579	0.775194	1.04	0.625	0.653595	0.392157	0.332226	0.44843	0.478469	0.694444	0.892857	0.925926	0.689655	0.641026	1.03	1	0.943396	0.775194	0.775194	0.769231	0.806452	1.51	0.649351	0.819672	1.85	0.943396	0.515464	0.52356	0.675676	0.680272	0.900901	0.46729	0.970874	1.03	0.970874	0.826446	1.06	1	0.462963	0.446429	0.625
	19	1	0	0	20	1.5	1.03	0.900901	0.806452	0.900901	0.892857	0.632911	0.714286	1.06	1.07	1	1.35	0.515464	0.680272	0.787402	0.917431	0.675676	0.961538	3.59	2.85	0.763359	0.892857	0.75188	0.943396	2.16	2.23	3.49	1.64	0.515464	0.42735	0.510204	0.423729	0.515464	0.442478	0.393701	0.769231	0.729927	0.636943	0.621118	0.8	0.8	0.431034	0.487805	0.571429
	20	1	200	15	20	0.035	0.409836	0.680272	0.847458	0.568182	0.847458	0.636943	0.729927	0.341297	0.3367	0.460829	0.411523	0.813008	0.671141	0.787402	0.909091	0.75188	1.3	0.684932	0.361011	1	1	0.819672	1.19	1.38	0.699301	0.4329	1	0.833333	0.884956	0.970874	0.884956	0.925926	1.19	0.641026	0.526316	0.60241	0.662252	0.469484	0.606061	0.740741	0.775194	0.806452	1.22
	21	0.5	100	7.5	10	0.035	0.558659	0.694444	0.719424	0.606061	0.675676	0.666667	0.775194	0.406504	0.434783	0.649351	0.591716	0.729927	0.581395	0.606061	0.704225	0.724638	1.07	0.680272	0.420168	0.980392	0.877193	0.746269	1.04	1.53	0.75188	0.438596	1.21	0.909091	0.909091	1.03	0.961538	0.909091	1.18	0.746269	0.645161	0.704225	0.740741	0.60241	0.719424	0.840336	0.862069	0.884956	1.36
	22	1	0	15	0	0.035	0.740741	0.331126	0.746269	0.342466	0.892857	0.218818	0.27248	0.934579	0.970874	0.917431	1.01	0.52356	0.311526	0.355872	1.59	0.480769	1.4	1.2	0.854701	1.53	2.15	1.91	2.48	0.641026	1.55	2.11	0.60241	0.892857	0.806452	0.833333	0.769231	0.8	0.980392	0.44843	0.381679	0.421941	0.381679	0.380228	0.469484	0.490196	0.595238	0.44843	0.704225
	23	0	200	15	20	0.035	1	0.625	0.714286	0.549451	0.641026	0.806452	0.680272	0.925926	0.917431	0.943396	1.05	0.425532	0.507614	0.401606	0.699301	0.60241	1.04	0.327869	0.327869	1.52	1.6	2	2.13	0.492611	1.35	1.39	0.42735	0.869565	0.961538	1.2	1	0.806452	0.970874	0.980392	0.769231	0.595238	0.641026	0.952381	0.806452	0.689655	1	0.892857	1
	24	1	0	0	0	1.5	1.24	0.515464	0.787402	0.456621	0.483092	0.561798	0.543478	0.75188	0.719424	0.763359	0.699301	0.917431	0.757576	0.581395	0.568182	1.57	1.02	0.757576	0.909091	0.60241	0.584795	1	0.990099	1.02	0.934579	0.793651	0.621118	0.819672	1.17	1.58	1	1	0.833333	1.62	0.980392	1.02	1.25	1.02	1.18	1	1.48	1.54	1.27
	25	0	200	15	0	0.035	1.65	0.568182	0.840336	0.490196	0.561798	0.900901	0.704225	1	1.19	1	1.21	0.645161	0.704225	0.452489	1	1.19	1	0.537634	0.454545	1	0.892857	1.74	1.37	0.78125	1.54	1.28	0.666667	0.961538	0.854701	1.54	1.19	0.684932	0.943396	1.18	1.25	0.70922	0.70922	1.38	1.23	1.04	1	1.01	1.42
	27	1	200	15	0	0.035	0.729927	0.826446	0.884956	0.714286	0.819672	0.909091	0.826446	0.588235	0.581395	0.680272	0.75188	1	1	1.01	1.34	1	1.17	0.925926	0.531915	0.884956	0.961538	1	1.01	0.833333	0.775194	0.847458	1.01	1.33	1.03	1	0.925926	0.819672	1.46	0.806452	0.75188	0.793651	1.01	0.613497	0.793651	0.724638	0.840336	0.757576	0.847458
	29	0	0	7.5	0	1.5	0.990099	0.694444	0.666667	0.666667	0.584795	0.925926	0.746269	0.934579	0.869565	0.833333	0.869565	0.574713	0.775194	0.595238	1.18	0.787402	0.943396	0.578035	0.628931	0.934579	0.961538	1.27	1	0.869565	1.02	0.980392	0.769231	0.862069	0.833333	1.25	0.990099	0.662252	0.869565	1.17	1.39	0.833333	0.78125	1.23	1.17	0.909091	1.08	1	1
	30	0	0	15	20	0.035	1.02	0.70922	0.571429	0.552486	0.546448	0.909091	0.763359	1.27	1.27	1.22	1.37	0.549451	0.729927	0.440529	1.23	0.840336	1.05	0.636943	0.740741	0.840336	0.847458	1	0.943396	0.735294	1.52	1.34	0.657895	0.787402	0.970874	1	0.819672	0.680272	0.934579	1.02	1.38	0.740741	0.628931	1	1.03	0.952381	1.05	0.943396	0.990099
	31	0	0	15	0	0.035	0.826446	0.769231	0.555556	0.649351	0.574713	0.892857	0.8	0.961538	0.900901	1.01	1.06	0.621118	0.684932	0.471698	1.22	0.735294	1.02	0.540541	0.649351	0.892857	0.961538	1	1.01	0.75188	1.2	1	0.746269	0.769231	0.900901	1.03	0.719424	0.662252	0.884956	1.01	1.23	0.826446	0.645161	1.04	1	1.03	1.05	0.990099	1.04
	32	0	200	0	20	0.035	1	0.840336	0.609756	0.961538	0.666667	0.970874	0.884956	1.2	1.39	1.48	1.69	0.763359	0.990099	0.793651	1.44	0.909091	1	0.641026	0.555556	1.08	0.892857	1.29	1	1.06	1.4	1.43	0.961538	0.793651	0.8	1.07	0.769231	0.757576	0.833333	1	0.900901	0.961538	0.819672	0.990099	1.01	0.892857	1.04	1.04	1.04
	33	0.5	200	15	10	1.5	0.440529	0.763359	0.591716	0.909091	0.75188	0.704225	0.70922	0.787402	0.775194	1.03	0.980392	0.900901	1.03	0.862069	1.05	0.540541	0.970874	0.704225	0.699301	0.833333	0.884956	0.819672	0.813008	1.03	0.699301	0.746269	1.35	1	0.775194	0.793651	0.833333	0.854701	1.27	0.735294	0.892857	1.17	0.934579	1.05	0.980392	1	0.740741	0.518135	0.869565
	34	1	0	15	20	0.035	1.26	0.943396	0.775194	0.666667	0.70922	0.714286	0.826446	1.61	1.6	1.68	1.48	0.704225	0.480769	0.431034	1.65	0.980392	1	1.2	1.17	1	0.990099	0.909091	1.17	1.23	2.34	2	0.990099	0.806452	0.813008	0.925926	0.78125	0.78125	0.806452	0.425532	0.78125	0.740741	0.653595	0.8	0.8	0.769231	0.359712	0.478469	0.473934
	35	1	200	15	20	1.5	0.540541	1	0.680272	0.869565	0.806452	0.854701	0.970874	0.621118	0.746269	1.05	0.943396	1.29	0.854701	1	0.813008	0.793651	1.03	1.2	0.884956	0.813008	0.869565	0.724638	0.980392	1	0.819672	0.819672	1.29	1	0.925926	0.8	0.854701	0.854701	1.21	0.714286	0.934579	1.37	1.22	1.04	1	1.3	0.763359	0.625	1
	36	0	0	0	20	0.035	0.746269	1.02	0.571429	1.02	0.609756	0.892857	1.01	1.24	1.39	1.39	1.5	0.735294	0.819672	0.684932	1.53	0.609756	1.03	0.775194	1	0.869565	0.909091	1	1.06	1.01	1.51	1.55	0.806452	0.952381	1.01	0.970874	0.840336	0.666667	0.826446	0.8	1.08	0.952381	0.763359	0.934579	0.943396	1	0.900901	1.03	1.2
	37	1	200	0	0	0.035	0.757576	0.680272	0.813008	0.740741	0.526316	0.574713	0.657895	0.515464	0.478469	0.657895	0.568182	1.62	0.806452	0.763359	0.262467	1.27	0.840336	0.425532	0.429185	0.353357	0.292398	0.483092	0.518135	1.28	0.497512	0.364964	0.813008	0.917431	1.36	1.17	0.8	1.2	0.680272	1.31	0.183486	0.595238	0.45045	0.187617	0.195695	0.268817	1.44	1.53	1.36
	39	0.5	100	7.5	10	0.035	0.757576	0.598802	0.714286	0.543478	0.714286	0.584795	0.581395	0.862069	0.884956	1.07	1.06	1.03	0.8	0.740741	1.27	1.04	1	0.8	0.729927	0.763359	0.847458	0.925926	0.961538	0.925926	0.847458	0.833333	0.943396	1.42	0.980392	1.31	1.23	0.892857	1.34	1.01	0.719424	0.854701	0.757576	0.666667	0.892857	0.869565	1.05	0.793651	1
	40	0	200	0	0	0.035	1.24	0.641026	0.632911	0.546448	0.52356	0.884956	0.757576	0.746269	0.617284	0.689655	0.671141	1.08	0.763359	0.609756	0.990099	1.38	0.934579	0.393701	0.460829	0.507614	0.518135	0.70922	0.757576	0.826446	0.531915	0.367647	0.584795	1.17	1.02	1.51	1.3	0.934579	1.07	1.5	0.892857	0.869565	0.826446	0.925926	1.08	0.884956	1.45	1.27	1.28
	41	0.5	100	7.5	10	1.5	0.408163	1	0.543478	1.08	0.689655	0.735294	0.819672	0.684932	0.735294	1.25	1.27	0.980392	0.694444	0.806452	1.24	0.537634	0.952381	0.763359	0.75188	0.775194	1.01	0.869565	0.990099	1.2	0.714286	0.833333	0.925926	1.25	0.793651	0.819672	0.917431	0.840336	1.45	0.645161	0.862069	1.3	1.06	0.746269	1	1.23	0.813008	0.884956	1.33
	42	0.5	100	7.5	10	1.5	0.456621	1.05	0.578035	1.03	0.699301	0.840336	0.862069	0.657895	0.645161	1.02	1.02	0.943396	0.735294	0.793651	1	0.558659	0.925926	0.70922	0.689655	0.757576	0.900901	0.826446	0.909091	1	0.595238	0.657895	0.884956	1.18	0.813008	0.869565	1.01	0.813008	1.44	0.699301	1	1.25	1.04	0.909091	1	1.32	0.8	0.854701	1.25
[truncated: 89 more columns]

## Sheet: Assays
		Culture conditions (design of experiments)					Assays for lipid and pigment contents													Functional assays for respiration and photosynthesis (data from Gérin et al., 2014)
	Identification number	[Acetate] (g.L-1)	Light (µmolphotons.m-2.s-1)	[NH4+] (mM)	[NO3-] (mM)	[CO2] (%)	Palmitic acid	Stearic acid	Oleic acid	γ-linolenic acid	Linolenic acid	Triglycerides	Chlorophyll a	Chlorophyll b	Total carotenoids	Neoxanthin	Violaxanthin	Lutein	β-carotene	CR	MACYT	MAALT	P800	φPSII800	NPQ800
	1	0	200	0	20	1.5	32	14.8	8.5	9.9	20.6	42.4	47.1	17	17	18069	29497	41831	23425	13.5	13.7	13.2	124.8	0.542	0.179
	2	0	200	0	10	1.5	37	17	17.7	12	25.2	55.5	47.3	17.3	17.3	16509	26887	38234	21407	9	9	11.6	129	0.515	0.424
	3	0.5	200	0	0	1.5	121.2	22.6	83.7	19	38	811.1	59.7	33.9	31.3	20942	35530	80939	37494	18	18.7	19	18	0.59	0.097
	4	0.5	100	7.5	10	1.5	32.9	14.2	21.1	10.9	20.2	59.3	52.8	19	18.5	21008	26759	32141	23643	8.6	7.9	10.1	78	0.388	0.271
	5	1	200	0	20	0.035	35.6	18	16	10	28.9	56.4	48.7	18.2	16.7	13996	24696	29655	14003	30.4	26	17.8	88.1	0.549	0.114
	6	1	0	15	0	1.5	32	18	25	9.5	25.7	49.9	54.1	22.7	19.5	25893	17999	41564	19398	6.4	9	6.1	38.9	0.374	0.185
	8	1	0	0	0	0.035	97.4	37.6	86	14	39	257.2	69.7	31.9	25.2	34365	34148	60135	14294	15.7	13	9.5	44.4	0.218	0.269
	9	0	0	15	20	1.5	35.9	21.2	nd	nd	29.8	43.4	82.7	32.5	27	36255	27228	75582	23363	5	5.7	5.3	36	0.344	0.209
	13	0	100	0	0	1.5	131	44.8	101	21.5	48.5	408.5	60.5	31.3	28.3	24217	32598	77821	32765	12.2	15.8	16.5	45	0.42	0.211
	15	0	0	0	0	0.035	38.4	24.8	16	7.3	35.5	48.5	77	33.6	24.8	45568	27893	52924	21342	3.9	3.3	3.3	35.1	0.287	0.184
	16	1	200	15	0	1.5	34	15.8	20.8	13.3	23.1	80	42.6	15.1	15	14820	24721	32335	16802	12.1	11.8	3.9	74.7	0.461	0.111
	19	1	0	0	20	1.5	40	24.4	31.4	11.9	35	108.5	61	25.4	21.7	30849	22300	51541	27755	16.2	16.8	14.7	42.2	0.314	0.178
	20	1	200	15	20	0.035	38.6	20.9	8	12.4	33.1	81.8	49.2	18	17	13823	24375	32698	15357	13.1	14.8	10.4	45.7	0.588	-0.028
	21	0.5	100	7.5	10	0.035	32.6	18.2	12.1	11.1	26.3	73	51.7	20	16	18719	25049	26900	17797	11.3	9.5	14.8	53.6	0.558	0.147
	22	1	0	15	0	0.035	34.1	23.9	21.2	8.5	31.2	55.2	58.6	25.4	20	29505	21217	44731	21214	4.7	5.4	3.8	16.8	0.321	0.196
	23	0	200	15	20	0.035	38	25.1	12.2	9	38.4	67	59.5	26.2	20.7	20944	20862	61645	18282	4.2	5.2	7.9	84	0.385	0.317
	24	1	0	0	0	1.5	86.3	33.5	74	18	51	236.5	85.5	39	32	45973	39991	75284	42545	20.7	19	14	57.6	0.24	0.304
	25	0	200	15	0	0.035	40.6	26.4	15.2	9.4	39.5	69	70.7	31.6	23.7	29459	23623	59898	22124	6.1	6.8	7.4	74	0.404	0.12
	27	1	200	15	0	0.035	60.9	32	42.7	21.7	46.9	68.2	53.9	20	16.8	16695	25521	27041	16540	16.3	17	4	71.5	0.526	0.056
	29	0	0	7.5	0	1.5	34.4	27.6	5	7.2	37.6	55	78	33	25	41135	26040	60899	24593	5.2	5.7	5	24.1	0.233	0.226
	30	0	0	15	20	0.035	40	31.9	7.2	8	44.4	54.8	88.3	36.9	28.4	48596	27917	68798	25159	4	4.8	5.9	13.4	0.299	0.043
	31	0	0	15	0	0.035	43.5	35.1	nd	8	47.5	58.8	99.4	42.4	31.5	52490	32402	76446	25204	3.9	4.2	4.7	19	0.341	0.125
	32	0	200	0	20	0.035	35	22.7	7.8	8.6	33.5	78.8	67.8	29.6	23.1	29277	22576	50907	22524	7.5	5.7	7.6	75.3	0.463	0.167
	33	0.5	200	15	10	1.5	27.7	13.1	8.6	10	17	69.5	44.1	16.5	15.3	13998	19352	29314	18542	10.7	9.9	12.5	85.8	0.443	0.273
	34	1	0	15	20	0.035	32.6	22.1	19	7.7	28.5	54.4	70	30.9	24.8	36448	25440	57810	25468	5	6.1	5.4	16.2	0.421	0.068
	35	1	200	15	20	1.5	32	12.4	9.1	11	16	79	44.7	18	16	14423	24840	27404	18354	13.6	17.2	11.5	66.7	0.506	0.025
	36	0	0	0	20	0.035	43.3	34.1	5.5	8.9	47.7	72.8	105.6	44.4	33.9	52450	32970	75610	27858	2.8	2.8	4	37	0.285	0.113
	37	1	200	0	0	0.035	131	68	111.7	32	88	312.7	79	41.2	34.4	34570	47994	99315	40811	19.3	19.3	16	34.4	0.534	-0.027
	39	0.5	100	7.5	10	0.035	37.1	19.3	24.6	13.2	27.7	79	61.3	24.6	19.7	22139	26713	31625	22705	12.8	10.9	13.8	56.1	0.488	0.265
	40	0	200	0	0	0.035	52.3	28.8	27.7	11.9	46.1	184.3	72	33	26.9	29797	32218	68887	27205	6	8.4	10.5	49.2	0.605	0.441
	41	0.5	100	7.5	10	1.5	27.7	13	13.1	9	17	70	48.4	19	16	19562	21648	27680	21134	8	7.8	8.9	84.7	0.427	0.196
	42	0.5	100	7.5	10	1.5	nd	nd	nd	nd	nd	84.1	50.5	19	17	18749	21576	25634	20184	8.6	7.3	9	66	0.46	0.286
							Units
							Palmitic acid		µg.mgproteins-1
							Stearic acid
							Oleic acid
							γ-linolenic acid
							Linolenic acid
							Triglycerides
							Chlorophyll a
							Chlorophyll b
							Total carotenoids
							Neoxanthin		(HPLC peak area at 430 nm).mgproteins-1
							Violaxanthin
							Lutein
							β-carotene
							CR		nmolO2.min-1.mgproteins-1
							MACYT
							MAALT
							P800
							φPSII800		Arbitrary
							NPQ800
