# Supplementary material for: New Features on the Environmental Regulation of Metabolism Revealed by Modeling the Cellular Proteomic Adaptations Induced by Light, Carbon, and Inorganic Nitrogen in Chlamydomonas reinhardtii
Source: Front Plant Sci. 2016 Aug 9;7:1158. doi: 10.3389/fpls.2016.01158 (PMC4977305; doi:10.3389/fpls.2016.01158)
Supplement: Supplementary file 3 [file DataSheet3.XLSX]

## Sheet: Summary
	Additional file 3.xlsx Details of the initial PLSR- and MLR-based screening of protein spots.
	Results are presented in a separate sheet for each of the four strategies (for details about selection criteria, see Table 1). A supplementary sheet (the present one) drawing an overview of screening results is also provided.

## Sheet: Strategy 1
		PLSR: % of Y variability explained by the latent factor								Selected ?
		X=[Acetate]		X=Light		X=[NH4+]		X=[NO3-]
		[CO2]=0.035	[CO2]=1.5	[CO2]=0.035	[CO2]=1.5	[CO2]=0.035	[CO2]=1.5	[CO2]=0.035	[CO2]=1.5
	1-ACH1	20.9203	17.8033	0.775759	62.7286	5.04278	0.662819	1.08439	6.17735	Yes
	190-ACH1	1.32191	33.2962	0.859293	35.9148	0.712915	0.634109	1.32191	10.4142	Yes
	191-ACH1	6.7328	40.6447	0.646011	4.27458	0.327927	0.00605009	1.62854	4.8366	Yes
	192-ACH1	12.4086	21.9501	0.0399577	57.8582	1.70944	0.466172	0.363179	8.24792	Yes
	231-ACH1	6.30481	25.3745	0.0358998	5.04244	6.90119	0.0536671	5.58916	4.60348	No
	10 -ACS3	19.6367	7.483	26.6128	66.9322	3.91934	11.7653	4.23619	0.0267654	Yes
	11-ACS3	19.7885	15.7225	18.6746	51.9825	3.70092	17.6344	10.1886	3.18103	Yes
	12-ACS3	11.4328	13.4333	12.9266	24.2269	1.98695	29.9943	18.6258	8.87947	No
	13-ACS3	24.2103	16.4119	9.34551	31.1422	3.10698	23.702	15.6381	10.3488	Yes
	66-AGS1	1.08767	2.34034	0.0740872	0.378425	33.2647	46.656	17.5825	19.6956	Yes
	67-AGS1	8.26845	0.64065	0.020041	0.0138287	21.111	53.8392	17.8354	11.8119	Yes
	220-ASA1	4.63077	0.704593	8.23248	3.05642	25.6642	17.684	18.911	24.9492	Yes
	80-ASA2	25.2479	5.92805	6.31913	0.956583	7.31804	3.23263	0.0846174	18.4707	No
	103-ASSD1	19.7921	0.0511219	13.3331	3.41932	5.66885	18.0403	3.29059	12.9713	No
	86-AST1	2.04995	15.7898	32.5808	46.8402	9.83175	11.7953	6.8901	2.85653	Yes
	18-ATP2	2.01723	0	17.2045	0.851176	6.27179	47.4045	14.4621	16.5005	Yes
	186-ATP2	13.4247	0.00442893	16.3033	14.1435	19.6616	46.1665	13.3418	9.28725	Yes
	38-ATPA	5.34721	8.20827	16.2502	39.4017	0.152188	0.0515058	2.7567	14.1857	Yes
	39-ATPA	1.62745	2.20118	12.9031	5.95335	0.104115	16.8859	0.29228	7.26349	No
	40-ATPA	10.9013	1.22976	26.9486	12.0026	1.99435	8.57992	2.49304	18.0617	No
	41-ATPA	3.00313	4.87925	28.8189	1.19438	0.184649	0.394537	0.321366	0.119918	No
	42-ATPA	18.9446	1.55251	19.1044	32.4262	0.0503999	22.9322	1.38645	4.70417	Yes
	43-ATPA	7.20475	1.84446	19.0215	23.3513	12.5013	2.99386	1.06682	9.68587	No
	14-ATPvA1	19.5762	2.09729	22.8942	21.9105	16.2242	3.21654	6.66469	6.28947	No
	59-BCR1	1.20447	0.0785626	7.06599	13.6963	0.640874	0.174326	17.026	12.3865	No
	68-BCR1	1.26431	0.0746987	0.145698	5.1174	2.17925	0.549648	19.5929	24.5151	Yes
	199-BCR1	0.00778277	10.0119	22.0043	1.76346	21.3246	4.13334	4.87766	22.8155	Yes
	60-BLD10	1.21135	16.3237	6.90315	1.55759	23.1627	0.00113201	1.91582	5.61265	No
	61-BLD10	2.9747	15.8594	5.44382	6.75492	3.52256	3.16525	0.100905	2.60099	No
	62-BLD10	9.77659	12.9567	13.6856	8.92434	0.0103074	0.397085	0.162151	13.47	No
	63-BLD10	10.0941	9.59415	8.44671	18.0164	7.66907	0.813391	0.329303	16.5444	No
	56-CAT1	1.71768	25.3423	31.7501	29.2567	19.4131	5.40935	4.79647	7.11699	Yes
	57-CAT1	14.7009	6.64017	14.5371	35.1213	1.65174	3.30865	4.66186	11.6139	Yes
	232-CIS1	13.9086	1.19667	0.278104	0.0527156	24.2322	13.4475	20.4861	24.2931	Yes
	28-CPN60A	0.766379	9.15764	0.18954	15.7124	44.0409	2.89058	11.0571	12.6976	Yes
	29-CPN60A	0.253952	8.58775	1.6631	13.8989	38.1223	4.13522	3.03767	14.7513	Yes
	30-CPN60A	10.2882	14.2296	1.52772	4.92443	32.1706	16.6941	3.14403	1.46242	Yes
	31-CPN60A	0.114359	10.9351	0.00683332	9.8563	33.4137	13.4437	2.82351	9.85232	Yes
	126-CPX1	0.000653733	5.27331	14.5135	7.42919	22.8604	42.7764	14.9058	8.56765	Yes
	108-CYN38	17.4728	15.9658	2.62365	27.6685	5.04801	10.5243	2.29604	16.7335	No
	111-CYN38	3.04171	22.5201	9.92983	13.1324	22.237	6.49464	2.69983	5.14627	No
	248-CYP55B1	0.018033	0.16389	10.5839	1.12578	5.15618	4.63711	51.286	27.9065	Yes
	70-EEF1A1	38.033	12.3747	8.45465	15.2757	1.20645	32.1295	6.06971	0.257894	Yes
	71-EEF1A1	24.6001	15.1334	8.07562	8.18825	3.35266	23.7378	6.55028	0.196241	No
	72-EEF1A1	29.2353	14.8722	4.2133	0.266932	5.75375	34.841	2.43925	0.0240365	Yes
	195-EEF1A1	33.4036	13.4647	5.08379	0.616297	5.46819	26.0386	3.56441	0.322108	Yes
	79-EFTU_III	5.34214	2.51672	23.2694	0.478865	26.434	0.100145	0.00132858	15.3558	No
	253-EFTU_III	5.56537	0.295464	24.4907	1.00291	28.5005	2.71189	0.0324636	20.2286	Yes
	100-FBA3	26.7833	13.7436	4.56872	17.4584	1.56465	0.0795877	0.0718461	0.841251	No
	194-FBA3	19.6011	26.0392	0.0612512	0.0744589	1.955	1.05245	8.50886	0.288042	No
	200-FBA3	5.3957	0.018379	0.398799	28.7422	3.47876	0.0606842	3.2278	14.8568	No
	219-FBP1	5.7443	12.4786	6.92016	2.25449	4.5831	13.4477	0.253573	36.7166	Yes
	116-FNR1	19.9251	5.19106	16.8716	68.4097	19.4962	2.35426	4.20859	0.000370367	Yes
	182-FNR1	18.1065	10.3749	2.61207	1.75068	23.5572	10.1604	4.52397	9.15313	No
	240-FNR1	55.0984	4.03289	6.5225	57.7804	7.14075	4.96172	1.32908	2.39816	Yes
	246-FNR1	7.12084	1.61809	0.6884	9.22075	24.1171	18.7853	19.9133	15.0401	Yes
	17-FTSH1	3.78784	11.9593	7.3735	1.16644	15.2927	1.39658e-05	7.3735	19.5733	Yes
	202-FTSH1	12.4235	13.2919	6.41197	0.425125	10.2876	1.5149	4.40812	3.13325	No
	23-FTSH2	1.9385	9.16975	0.244399	7.11745	25.3968	0.0520624	5.06195	1.99874	No
	147-FTT2	0.683929	1.02639	0.410075	0.0492558	44.8429	10.9068	9.11975	22.4297	Yes
	170-GAD1	16.4189	11.1391	0.275492	20.603	21.1406	5.08778	0.194387	0.366582	No
	193-GAP3	10.9811	7.23102	23.0089	24.6061	3.40202	2.34785	19.2885	3.53073	Yes
	227-GAP3	7.62375	30.3453	24.8484	6.15438	5.18072	11.6279	17.1332	0.877035	Yes
	152-GBP1	13.4672	0.77722	0.680465	2.25795	26.7081	0.736372	1.54854	5.52791	No
	58-GCSL	0.0147329	0.493767	6.51932	0.251353	2.4762	12.7696	23.1953	5.69042	Yes
	105-GLN2	9.99253	0.975174	5.09516	15.2996	54.8609	51.7439	7.97126	0.167051	Yes
	106-GLN2	15.6403	0.415693	9.92627	16.7954	24.0018	46.3208	1.70772	0.142095	Yes
	243-GLN2	3.68906	14.0765	0.142245	3.13757	54.3202	79.2822	17.9437	0.271885	Yes
	163-GSTS2	0.13913	16.5188	2.60572	52.8421	53.9367	18.1785	9.76735	6.36489	Yes
	15-HSP70A	2.65962	0.0686063	24.2865	49.3911	4.28577	2.1761	0.347855	0.135968	Yes
	16-HSP70A	13.7936	2.58275	32.2001	64.8276	12.8153	0.323702	1.51963	8.97003	Yes
	4-HSP70B	58.4353	4.74752	29.3894	9.62033	5.24317	14.9232	0.0567343	17.2535	Yes
	6-HSP70B	41.4962	0.409933	3.56597	36.4733	0.398162	3.83049	8.44121	2.39605	Yes
	82-ICL1	5.36573	36.0433	13.2542	3.54809	24.3362	16.7709	8.02378	15.4658	Yes
	93-IDA5	14.1094	9.27841	2.08761	25.4728	18.7238	0.154571	0.00658543	11.5174	No
	104-IDH2	58.7177	1.51411	1.35645	9.53329	7.15834	15.7229	2.93527	16.4053	Yes
	78-IF4A	14.8051	29.0328	4.72174	10.5129	0.322157	2.63353	0.241535	13.0182	No
	129-IPY1	30.0893	0.0259536	9.08478	20.0249	0.117536	3.83541	5.42157	3.57426	Yes
	118-LHCB5	12.7757	2.36706	19.5916	18.8796	11.1604	11.1679	2.26903	6.13171	No
	122-LHCB5	6.08547	0.92729	29.7698	8.96987	6.99742	25.0954	0.121895	18.5316	No
	157-LHCBM1	0.535905	10.446	0.730256	13.3989	33.7874	4.9786	6.33522	9.55105	Yes
	205-LHCBM1	10.1894	16.297	2.09972	11.6306	11.3432	6.62478	0.0239876	6.19624	No
	135-LHCBM3	33.3699	15.965	0.00669892	26.484	4.70432	2.84376	2.33859	13.2539	Yes
	184-LHCBM3	23.4422	7.39896	25.059	20.7532	4.90561	9.23932	6.37376	24.9071	Yes
	137-LHCBM6	22.8257	8.08897	25.0173	30.3545	19.3755	7.30904	13.2329	19.374	Yes
	34-MAS1	8.64927	21.8688	23.4815	51.9403	17.2271	3.92709	9.49741	3.55865	Yes
	35-MAS1	0.875829	20.5554	18.5738	32.9813	20.5624	0.811676	9.42179	11.9409	Yes
	119-MDH1	9.31624	0.466513	6.66602	0.654488	14.7167	11.1575	8.70719	10.6788	No
	120-MDH1	0.477005	0.0202301	4.2077	14.1445	10.8543	6.04763	5.13093	7.99441	No
	75-METM	0.324477	0.685613	13.5053	28.79	12.9459	26.7668	0.671733	2.80054	No
	37-MMSDH	11.5823	10.6301	0.181965	18.2525	0.756745	3.16055	0.870946	6.68021	No
	77-MPPA2	46.6309	5.60487	0.919704	21.9386	2.40862	14.0666	6.74239	3.28876	Yes
	25-PCK1a	13.9346	30.0463	23.608	8.01161	9.4472	1.02089	0.126187	11.2848	Yes
	27-PCK1a	0.000194628	31.3174	60.2386	16.3959	0.38253	0.574696	2.06481	8.22221	Yes
	146-PDI2	3.06349	14.1336	0.0748666	21.8835	1.11383	17.0879	4.38835	1.84325	No
	87-PGK1	15.262	6.99445	15.8597	37.775	15.7693	1.14326	2.8771	0.764167	Yes
	88-PGK1	0.0256519	0.759215	14.7699	4.22506	1.7658	0.416767	2.82198	2.23296	No
	221-PGM1b	1.62617	3.39474	1.12589	3.5027	0.123596	0.122323	10.1127	13.8034	No
	153-POA1	0.198866	26.0865	3.46455	0.0143098	14.7379	46.221	0.581602	2.3794	Yes
	101-PRK1	15.6029	8.84679	21.9288	33.6546	2.25687	1.06061	12.486	5.25798	Yes
	102-PRK1	16.9343	20.1953	9.06362	5.24672	0.000649711	1.47602	16.151	15.5979	No
	216-PRK1	2.4134	10.8312	14.4541	16.7994	8.88797	0.0163577	8.11774	1.00364	No
	183-PSBO	0.844681	0.0380727	8.66477	0.0125361	3.43607	21.6482	6.049	19.2778	Yes
	172-PSBP1	3.37984	0.792449	17.7937	0.38455	16.7023	31.3836	5.4015	18.3934	Yes
	176-PSBP1	1.0727	19.1569	0.00503237	11.5833	36.6332	32.9773	1.40012	0.266392	Yes
	33-PYK1	3.79276e-05	8.30761	0.69123	0.024065	4.80679	8.86422	0.00168567	0.0159952	No
	64-QCR1	3.36439	12.8262	18.4696	4.75593	1.14008	15.3521	16.7165	4.96806	No
	46-RBCL	62.8486	0.568421	7.16897	2.19673	6.2684	7.72843	1.48911	9.87022	Yes
	47-RBCL	33.0136	1.09333	1.64518	19.6215	23.4177	1.4623	0.270951	23.9028	Yes
	48-RBCL	1.57379	2.75759	1.46921	0.80817	8.45683	9.52217	4.38904	19.3489	Yes
	50-RBCL	73.6308	0.0458988	0.897748	0.131026	4.09	10.4359	1.63196	8.95876	Yes
	51-RBCL	64.2203	3.73714	0.190458	1.98212	1.26078	10.7763	0.979505	5.01371	Yes
	52-RBCL	48.3599	2.92555	3.77843	1.43163	0.142419	13.6	4.03325	19.3472	Yes
	187-RBCL	42.6917	1.24347	5.77137	1.21622	2.97934	14.3111	5.04268	15.9773	Yes
	188-RBCL	38.707	3.58473	3.94796	8.15313	0.168271	13.796	11.3376	17.0854	Yes
	185-RPSA	18.1924	13.7441	21.2616	32.0719	6.08717	0.000372313	9.82424	6.19923	Yes
	210-SEBP1	0.501683	0.000353895	0.79944	9.88266	17.035	7.80331	24.0435	21.9197	Yes
	249-SHMT2	25.0871	3.55305	10.2721	44.7566	4.50628	2.41031	8.89841	15.1453	Yes
	97-SNE5	29.4785	1.84164	29.3454	56.6399	8.56359	6.63	6.23459	0.761901	Yes
	73-THS1	20.0809	16.4114	6.25642	0.020243	8.35265	0.00766597	0.0576454	4.0269	No
	181-ATPvE	42.7618	2.60581	5.07698	9.79935	25.1558	16.2632	8.28104	20.0773	Yes
	3-TRK1	2.86751	3.83536	0.168578	5.77185	2.40664	6.19025	28.3476	38.3518	Yes
	5-TRK1	4.10413	1.09794	2.03794	6.09783	22.8466	6.08562	18.7583	31.6122	Yes
	7-TRK1	28.2852	0.81663	15.1931	2.52661	0.0120287	4.2882	14.4161	14.0094	No
	8-TRK1	10.2334	1.55938	7.29379	4.21946	0.736786	9.94048	27.7898	34.4927	Yes
	55-TUA1	11.5594	10.5232	8.95731	0.0195925	18.7808	1.38343	8.06697	0.988382	No
	45-TUB2	19.1514	1.37074	16.8873	10.3574	12.8425	6.54513	10.0843	17.4914	No
	53-TUB2	12.3434	4.52203	12.0204	6.75927	15.1457	7.76593	13.6785	11.5743	No
	54-TUB2	7.85532	2.43931	10.1932	12.0255	24.9618	18.1703	7.31837	16.5174	No
	112-UPTG1	12.0924	5.11255	25.6118	32.097	0.0387831	40.3297	1.22383	0.0294783	Yes
	113-UPTG1	33.6583	10.6461	18.0277	48.2188	6.89487	19.4482	3.27364	0.508721	Yes
	215-UPTG1	14.3679	4.9387	26.8968	53.7746	0.0535712	22.0632	0.35879	0.477965	Yes
	Total count	24		29		21		24		84

## Sheet: Strategy 2
		MLR: Whole-model ANOVA test p-value				Selected ?
		X = [Acetate] and [CO2] (see Table 1)	X = Light and [CO2] (see Table 1)	X = [NH4+] and [CO2] (see Table 1)	X=[NO3-] and [CO2] (see Table 1)
	1-ACH1	0.0069	0.001	0.1658	0.0418	Yes
	190-ACH1	0.0413	0.0127	0.2731	0.0533	Yes
	191-ACH1	0.095	0.6469	0.7612	0.5435	No
	192-ACH1	0.0179	0.0016	0.1831	0.0444	Yes
	231-ACH1	0.2726	0.6549	0.5863	0.4685	No
	10 -ACS3	0.0647	0.0008	0.2684	0.2445	Yes
	11-ACS3	0.0568	0.0063	0.25	0.1826	Yes
	12-ACS3	0.363	0.1598	0.2492	0.3282	No
	13-ACS3	0.1187	0.1209	0.313	0.3002	No
	66-AGS1	0.9134	0.9934	0.0013	0.0734	Yes
	67-AGS1	0.6918	1	0.0007	0.1577	Yes
	220-ASA1	0.7999	0.7708	0.132	0.1145	No
	80-ASA2	0.2606	0.6819	0.5319	0.1957	No
	103-ASSD1	0.1199	0.1894	0.0912	0.1928	No
	86-AST1	0.1699	0.0004	0.2277	0.3384	Yes
	18-ATP2	0.8451	0.4786	0.0127	0.1432	Yes
	186-ATP2	0.7655	0.3233	0.0099	0.4456	Yes
	38-ATPA	0.2058	0.0116	0.5571	0.0248	Yes
	39-ATPA	0.4557	0.2603	0.2817	0.4487	No
	40-ATPA	0.1213	0.0212	0.0923	0.0654	Yes
	41-ATPA	0.2547	0.0622	0.1176	0.1421	Yes
	42-ATPA	0.287	0.0503	0.4794	0.6431	Yes
	43-ATPA	0.1888	0.0261	0.107	0.0065	Yes
	14-ATPvA1	0.1875	0.0925	0.5842	0.7175	No
	59-BCR1	0.4673	0.1805	0.2409	0.0158	Yes
	68-BCR1	0.8892	0.8012	0.5758	0.0306	Yes
	199-BCR1	0.8023	0.4618	0.2767	0.2766	No
	60-BLD10	0.027	0.0775	0.0022	0.0069	Yes
	61-BLD10	0.0269	0.0332	0.0037	0.0397	Yes
	62-BLD10	0.0435	0.0496	0.1226	0.0025	Yes
	63-BLD10	0.0414	0.033	0.0684	0.0015	Yes
	56-CAT1	0.4339	0.0327	0.4105	0.7285	Yes
	57-CAT1	0.3694	0.0555	0.8556	0.3149	Yes
	232-CIS1	0.8011	0.998	0.1078	0.0415	Yes
	28-CPN60A	0.6067	0.4489	0.0391	0.3108	Yes
	29-CPN60A	0.8624	0.6663	0.0949	0.6233	No
	30-CPN60A	0.2502	0.5329	0.0478	0.8539	Yes
	31-CPN60A	0.4992	0.629	0.0703	0.7293	Yes
	126-CPX1	0.3481	0.2657	0.0007	0.0454	Yes
	108-CYN38	0.0265	0.0685	0.2202	0.019	Yes
	111-CYN38	0.0958	0.2316	0.074	0.1544	Yes
	248-CYP55B1	0.2663	0.1365	0.1939	0.0001	Yes
	70-EEF1A1	0.0039	0.0922	0.1096	0.2288	Yes
	71-EEF1A1	0.0123	0.1204	0.0877	0.216	Yes
	72-EEF1A1	0.0285	0.4	0.0542	0.4685	Yes
	195-EEF1A1	0.0068	0.1836	0.0191	0.1923	Yes
	79-EFTU_III	0.6482	0.1979	0.2126	0.8011	No
	253-EFTU_III	0.4727	0.0983	0.1156	0.6778	No
	100-FBA3	0.0885	0.5807	0.8846	0.8564	No
	194-FBA3	0.0112	0.2337	0.5438	0.3013	Yes
	200-FBA3	0.7591	0.3916	0.7551	0.3632	No
	219-FBP1	0.387	0.7801	0.4522	0.0845	No
	116-FNR1	0.038	0.0076	0.1174	0.1865	Yes
	182-FNR1	0.2608	0.5024	0.0634	0.0932	Yes
	240-FNR1	0.0004	0.0082	0.1606	0.1335	Yes
	246-FNR1	0.8002	0.618	0.0438	0.019	Yes
	17-FTSH1	0.6033	0.7697	0.5895	0.3243	No
	202-FTSH1	0.1866	0.5309	0.6657	0.7875	No
	23-FTSH2	0.0365	0.0462	0.0053	0.0414	Yes
	147-FTT2	0.8384	0.7183	0.0352	0.235	Yes
	170-GAD1	0.0649	0.0333	0.1593	0.5656	Yes
	193-GAP3	0.4071	0.0644	0.778	0.1086	Yes
	227-GAP3	0.0843	0.1154	0.3502	0.1628	No
	152-GBP1	0.0909	0.1729	0.0269	0.2096	Yes
	58-GCSL	0.9876	0.9276	0.6099	0.3741	No
	105-GLN2	0.0864	0.0302	<0.0001	0.0954	Yes
	106-GLN2	0.0734	0.0208	0.0012	0.1523	Yes
	243-GLN2	0.1803	0.2644	<0.0001	0.2231	Yes
	163-GSTS2	0.0162	0.0002	0.0026	0.0399	Yes
	15-HSP70A	0.7972	0.0096	0.79	0.6606	Yes
	16-HSP70A	0.1793	0.0002	0.2292	0.1929	Yes
	4-HSP70B	0.1339	0.1272	0.1642	0.2125	No
	6-HSP70B	0.069	0.0125	0.2062	0.2464	Yes
	82-ICL1	0.1446	0.5933	0.1041	0.3573	No
	93-IDA5	0.2081	0.5648	0.3187	0.8834	No
	104-IDH2	0.1272	0.6434	0.3446	0.4377	No
	78-IF4A	0.1441	0.6611	0.9807	0.633	No
	129-IPY1	0.275	0.1625	0.7128	0.6446	No
	118-LHCB5	0.2451	0.0495	0.0169	0.1812	Yes
	122-LHCB5	0.7876	0.1195	0.0986	0.3045	No
	157-LHCBM1	0.5655	0.2748	0.0784	0.2794	No
	205-LHCBM1	0.3909	0.5049	0.5126	0.8918	No
	135-LHCBM3	0.0297	0.1559	0.6352	0.1789	Yes
	184-LHCBM3	0.1247	0.0549	0.3088	0.0135	Yes
	137-LHCBM6	0.0665	0.0327	0.1751	0.0419	Yes
	34-MAS1	0.04	0.0006	0.1667	0.1166	Yes
	35-MAS1	0.1748	0.0136	0.4399	0.1936	Yes
	119-MDH1	0.5527	0.6682	0.0628	0.0787	Yes
	120-MDH1	0.7566	0.434	0.2613	0.151	No
	75-METM	0.03	0.0004	0.0013	0.0178	Yes
	37-MMSDH	0.0988	0.0745	0.2303	0.1955	Yes
	77-MPPA2	0.0239	0.099	0.1188	0.2838	Yes
	25-PCK1a	0.0127	0.2203	0.5615	0.2004	Yes
	27-PCK1a	0.0097	0.0147	0.4459	0.1846	Yes
	146-PDI2	0.6275	0.427	0.6234	0.903	No
	87-PGK1	0.2598	0.0381	0.6053	0.5835	Yes
	88-PGK1	0.4623	0.2356	0.5789	0.4256	No
	221-PGM1b	0.4542	0.5887	0.6084	0.2281	No
	153-POA1	0.394	0.5016	0.0305	0.763	Yes
	101-PRK1	0.0761	0.0037	0.3756	0.0132	Yes
	102-PRK1	0.0046	0.0297	0.0866	0.0027	Yes
	216-PRK1	0.2156	0.0248	0.157	0.0272	Yes
	183-PSBO	0.7978	0.4722	0.1186	0.1104	No
	172-PSBP1	0.6736	0.32	0.0061	0.0617	Yes
	176-PSBP1	0.0574	0.166	<0.0001	0.2315	Yes
	33-PYK1	0.6378	0.5265	0.5325	0.9126	No
	64-QCR1	0.4925	0.5127	0.3434	0.6038	No
	46-RBCL	0.0213	0.7276	0.5467	0.7753	Yes
	47-RBCL	0.0507	0.0179	0.0571	0.0044	Yes
	48-RBCL	0.7461	0.778	0.3888	0.2975	No
	50-RBCL	0.0063	0.9243	0.6598	0.8079	Yes
	51-RBCL	0.037	0.9726	0.4935	0.8186	Yes
	52-RBCL	0.1542	0.6317	0.1897	0.0575	Yes
	187-RBCL	0.1653	0.7222	0.3937	0.2891	No
	188-RBCL	0.2477	0.4493	0.1848	0.0377	Yes
	185-RPSA	0.1084	0.0401	0.4553	0.257	Yes
	210-SEBP1	0.9187	0.5994	0.255	0.0283	Yes
	249-SHMT2	0.1842	0.0054	0.4019	0.0738	Yes
	97-SNE5	0.0454	<0.0001	0.0773	0.1591	Yes
	73-THS1	0.0664	0.3244	0.3065	0.3805	Yes
	181-ATPvE	0.2042	0.4771	0.108	0.2258	No
	3-TRK1	0.7948	0.7943	0.5872	0.0075	Yes
	5-TRK1	0.4208	0.3946	0.1014	0.0068	Yes
	7-TRK1	0.151	0.3711	0.8072	0.2803	No
	8-TRK1	0.6878	0.7436	0.5931	0.0201	Yes
	55-TUA1	0.1535	0.3451	0.126	0.4091	No
	45-TUB2	0.2807	0.1825	0.3135	0.151	No
	53-TUB2	0.3012	0.2693	0.2141	0.1623	No
	54-TUB2	0.4393	0.2412	0.0634	0.171	Yes
	112-UPTG1	0.0394	0.0057	0.0183	0.1404	Yes
	113-UPTG1	0.0109	0.0097	0.2642	0.5404	Yes
	215-UPTG1	0.0326	0.0006	0.1787	0.1099	Yes
	Total count	40	47	32	35	89

## Sheet: Strategy 3
	PLSR: % of Y variability explained by 2 latent factors
	(optimal number determined by leave-one-out cross-validation)
	X = [Acetate], Light, [NH4+] and [NO3-]
		[CO2]=0.035	[CO2]=1.5	Selected ?
	1-ACH1	11.8839	70.1569	Yes
	190-ACH1	1.97873	49.7883	Yes
	191-ACH1	3.61818	12.7979	No
	192-ACH1	8.25688	68.4045	Yes
	231-ACH1	12.4335	12.1064	No
	10 -ACS3	48.6939	77.1649	Yes
	11-ACS3	46.363	76.9666	Yes
	12-ACS3	34.3696	65.6027	Yes
	13-ACS3	43.4483	69.1448	Yes
	66-AGS1	43.9896	55.6715	Yes
	67-AGS1	42.9511	48.955	Yes
	220-ASA1	52.7163	33.1443	Yes
	80-ASA2	34.3077	6.66279	Yes
	103-ASSD1	21.3615	10.1243	No
	86-AST1	39.2697	66.2801	Yes
	18-ATP2	31.5051	45.479	Yes
	186-ATP2	58.2933	48.9409	Yes
	38-ATPA	18.1911	50.6344	Yes
	39-ATPA	8.28946	26.5489	No
	40-ATPA	1.65492	34.5262	Yes
	41-ATPA	3.11035	3.62807	No
	42-ATPA	34.7635	50.5667	Yes
	43-ATPA	26.1816	32.1353	Yes
	14-ATPvA1	60.8904	16.5912	Yes
	59-BCR1	9.64527	21.7006	No
	68-BCR1	10.4492	15.0937	No
	199-BCR1	38.2765	24.8273	Yes
	60-BLD10	14.189	5.59249	No
	61-BLD10	0.439093	2.60654	No
	62-BLD10	19.9805	17.9897	No
	63-BLD10	21.6383	30.0467	Yes
	56-CAT1	38.3675	49.8001	Yes
	57-CAT1	25.4278	45.6905	Yes
	232-CIS1	44.8994	21.9469	Yes
	28-CPN60A	44.7748	26.123	Yes
	29-CPN60A	37.0424	24.8579	Yes
	30-CPN60A	26.1327	22.8141	No
	31-CPN60A	28.4332	24.1569	No
	126-CPX1	26.7714	50.1135	Yes
	108-CYN38	25.795	55.6891	Yes
	111-CYN38	25.3776	28.842	No
	248-CYP55B1	39.3465	18.4678	Yes
	70-EEF1A1	48.2887	35.0552	Yes
	71-EEF1A1	38.0003	21.6853	Yes
	72-EEF1A1	39.1821	28.283	Yes
	195-EEF1A1	44.5659	25.3544	Yes
	79-EFTU_III	29.7514	7.70647	No
	253-EFTU_III	32.6731	12.9792	Yes
	100-FBA3	16.3357	19.4777	No
	194-FBA3	24.104	5.54234	No
	200-FBA3	10.0095	37.8336	Yes
	219-FBP1	6.05185	28.112	No
	116-FNR1	50.2185	52.0272	Yes
	182-FNR1	41.5017	24.6603	Yes
	240-FNR1	65.5233	54.3633	Yes
	246-FNR1	45.9328	38.2874	Yes
	17-FTSH1	31.592	7.8903	Yes
	202-FTSH1	31.1102	1.75659	Yes
	23-FTSH2	28.6116	8.88217	No
	147-FTT2	47.4092	25.3256	Yes
	170-GAD1	28.2116	15.4818	No
	193-GAP3	34.565	27.8533	Yes
	227-GAP3	31.5594	23.9747	Yes
	152-GBP1	31.4516	1.58416	Yes
	58-GCSL	1.45348	11.4676	No
	105-GLN2	67.756	47.4911	Yes
	106-GLN2	45.4694	41.9954	Yes
	243-GLN2	70.0261	66.1985	Yes
	163-GSTS2	60.2281	80.3826	Yes
	15-HSP70A	7.95113	43.3449	Yes
	16-HSP70A	42.8563	64.03	Yes
	4-HSP70B	84.2864	18.9586	Yes
	6-HSP70B	45.4152	38.1027	Yes
	82-ICL1	41.0771	51.8128	Yes
	93-IDA5	25.5492	11.6821	No
	104-IDH2	54.3597	22.5123	Yes
	78-IF4A	6.3082	24.574	No
	129-IPY1	38.766	22.4345	Yes
	118-LHCB5	41.6192	20.3801	Yes
	122-LHCB5	12.147	31.3724	Yes
	157-LHCBM1	33.9492	15.6192	Yes
	205-LHCBM1	18.7209	11.7552	No
	135-LHCBM3	34.3361	42.0742	Yes
	184-LHCBM3	48.1623	52.3929	Yes
	137-LHCBM6	63.9731	54.5385	Yes
	34-MAS1	53.4324	64.4088	Yes
	35-MAS1	43.4486	42.3501	Yes
	119-MDH1	14.1937	18.6083	No
	120-MDH1	10.2311	24.4753	No
	75-METM	12.6012	43.1004	Yes
	37-MMSDH	7.14126	28.0493	No
	77-MPPA2	42.343	21.0743	Yes
	25-PCK1a	18.0443	15.132	No
	27-PCK1a	22.4309	22.8566	No
	146-PDI2	6.43363	20.2719	No
	87-PGK1	46.0151	37.2233	Yes
	88-PGK1	11.3329	2.87766	No
	221-PGM1b	6.32584	9.59284	No
	153-POA1	6.91744	35.1237	Yes
	101-PRK1	36.5802	36.0021	Yes
	102-PRK1	27.2874	24.469	No
	216-PRK1	19.4474	14.7918	No
	183-PSBO	12.3776	30.0255	Yes
	172-PSBP1	31.0617	39.5924	Yes
	176-PSBP1	27.7869	49.7944	Yes
	33-PYK1	2.61578	1.24773	No
	64-QCR1	26.1815	7.8586	No
	46-RBCL	68.1876	10.8564	Yes
	47-RBCL	46.2798	36.3357	Yes
	48-RBCL	8.64067	25.9847	No
	50-RBCL	61.028	13.242	Yes
	51-RBCL	48.8617	18.1352	Yes
	52-RBCL	47.1793	30.9307	Yes
	187-RBCL	49.2996	27.0149	Yes
	188-RBCL	41.5383	36.6865	Yes
	185-RPSA	5.6753	39.9927	Yes
	210-SEBP1	29.1627	32.2778	Yes
	249-SHMT2	42.5202	56.788	Yes
	97-SNE5	68.077	46.7311	Yes
	73-THS1	17.6267	5.80923	No
	181-ATPvE	68.9573	36.766	Yes
	3-TRK1	2.91064	40.5597	Yes
	5-TRK1	6.01849	34.4415	Yes
	7-TRK1	7.24164	14.2756	No
	8-TRK1	2.99939	38.9152	Yes
	55-TUA1	37.2422	2.59349	Yes
	45-TUB2	37.5467	30.6481	Yes
	53-TUB2	39.2497	25.8144	Yes
	54-TUB2	41.0844	42.5156	Yes
	112-UPTG1	30.7457	42.1354	Yes
	113-UPTG1	58.1063	41.0576	Yes
	215-UPTG1	33.673	54.8041	Yes
	Total count			94

## Sheet: Strategy 4
		MLR: Whole-model ANOVA test p-value
		X = [Acetate], Light, [NH4+], [NO3-] and [CO2]
		(see Table 1)
		p-value	Selected ?
	1-ACH1	0.0009	Yes
	190-ACH1	0.0584	Yes
	191-ACH1	0.3522	No
	192-ACH1	0.0016	Yes
	231-ACH1	0.289	No
	10 -ACS3	0.0285	Yes
	11-ACS3	0.0519	Yes
	12-ACS3	0.0806	Yes
	13-ACS3	0.0586	Yes
	66-AGS1	0.0027	Yes
	67-AGS1	0.0141	Yes
	220-ASA1	0.0485	Yes
	80-ASA2	0.5093	No
	103-ASSD1	0.1248	No
	86-AST1	0.0028	Yes
	18-ATP2	0.1644	No
	186-ATP2	0.0115	Yes
	38-ATPA	0.2089	No
	39-ATPA	0.6129	No
	40-ATPA	0.3217	No
	41-ATPA	0.4423	No
	42-ATPA	0.1923	No
	43-ATPA	0.1311	No
	14-ATPvA1	0.0415	Yes
	59-BCR1	0.0049	Yes
	68-BCR1	0.0668	Yes
	199-BCR1	0.0025	Yes
	60-BLD10	0.0975	Yes
	61-BLD10	0.2485	No
	62-BLD10	0.2585	No
	63-BLD10	0.0789	Yes
	56-CAT1	0.0206	Yes
	57-CAT1	0.02	Yes
	232-CIS1	0.006	Yes
	28-CPN60A	0.0005	Yes
	29-CPN60A	0.0138	Yes
	30-CPN60A	0.0075	Yes
	31-CPN60A	0.0243	Yes
	126-CPX1	0.0003	Yes
	108-CYN38	0.0013	Yes
	111-CYN38	0.0008	Yes
	248-CYP55B1	0.0033	Yes
	70-EEF1A1	0.0678	Yes
	71-EEF1A1	0.03458	Yes
	72-EEF1A1	0.3998	No
	195-EEF1A1	0.4043	No
	79-EFTU_III	0.0495	Yes
	253-EFTU_III	0.0213	Yes
	100-FBA3	0.1352	No
	194-FBA3	0.0486	Yes
	200-FBA3	0.0454	Yes
	219-FBP1	0.1232	No
	116-FNR1	0.0048	Yes
	182-FNR1	0.0071	Yes
	240-FNR1	0.0007	Yes
	246-FNR1	0.0002	Yes
	17-FTSH1	0.0037	Yes
	202-FTSH1	0.0256	Yes
	23-FTSH2	0.0547	Yes
	147-FTT2	0.0021	Yes
	170-GAD1	0.0623	Yes
	193-GAP3	0.1203	No
	227-GAP3	0.0704	Yes
	152-GBP1	0.4969	No
	58-GCSL	0.187	No
	105-GLN2	<0.0001	Yes
	106-GLN2	0.0111	Yes
	243-GLN2	0.0005	Yes
	163-GSTS2	0.0001	Yes
	15-HSP70A	0.1534	No
	16-HSP70A	0.0006	Yes
	4-HSP70B	0.0564	Yes
	6-HSP70B	0.0675	Yes
	82-ICL1	0.0305	Yes
	93-IDA5	0.2578	No
	104-IDH2	0.0064	Yes
	78-IF4A	0.4023	No
	129-IPY1	0.7214	No
	118-LHCB5	0.0271	Yes
	122-LHCB5	0.0195	Yes
	157-LHCBM1	0.0064	Yes
	205-LHCBM1	0.0017	Yes
	135-LHCBM3	0.1378	No
	184-LHCBM3	0.0049	Yes
	137-LHCBM6	0.0007	Yes
	34-MAS1	0.0048	Yes
	35-MAS1	0.008	Yes
	119-MDH1	0.1747	No
	120-MDH1	0.3255	No
	75-METM	0.0187	Yes
	37-MMSDH	0.3688	No
	77-MPPA2	0.1685	No
	25-PCK1a	0.0206	Yes
	27-PCK1a	0.0022	Yes
	146-PDI2	0.2732	No
	87-PGK1	0.5926	No
	88-PGK1	0.9399	No
	221-PGM1b	0.5536	No
	153-POA1	0.0007	Yes
	101-PRK1	0.0014	Yes
	102-PRK1	0.0036	Yes
	216-PRK1	0.01	Yes
	183-PSBO	0.1921	No
	172-PSBP1	0.0088	Yes
	176-PSBP1	0.0008	Yes
	33-PYK1	0.3351	No
	64-QCR1	0.3002	No
	46-RBCL	0.0301	Yes
	47-RBCL	0.1547	No
	48-RBCL	0.5073	No
	50-RBCL	0.0545	Yes
	51-RBCL	0.2213	No
	52-RBCL	0.1929	No
	187-RBCL	0.1839	No
	188-RBCL	0.0918	Yes
	185-RPSA	0.0466	Yes
	210-SEBP1	0.1758	No
	249-SHMT2	0.0013	Yes
	97-SNE5	0.0031	Yes
	73-THS1	0.1639	No
	181-ATPvE	0.0012	Yes
	3-TRK1	0.1601	No
	5-TRK1	0.1074	No
	7-TRK1	0.0929	Yes
	8-TRK1	0.1138	No
	55-TUA1	0.2764	No
	45-TUB2	0.1354	No
	53-TUB2	0.0415	Yes
	54-TUB2	0.1201	No
	112-UPTG1	0.0085	Yes
	113-UPTG1	0.0024	Yes
	215-UPTG1	0.0052	Yes
	Total count		83
