# Supplementary material for: New Features on the Environmental Regulation of Metabolism Revealed by Modeling the Cellular Proteomic Adaptations Induced by Light, Carbon, and Inorganic Nitrogen in Chlamydomonas reinhardtii
Source: Front Plant Sci. 2016 Aug 9;7:1158. doi: 10.3389/fpls.2016.01158 (PMC4977305; doi:10.3389/fpls.2016.01158)
Supplement: Supplementary file 4 [file DataSheet4.XLSX]

## Sheet: Summary
	Additional file 4.xlsx Details of the initial PLSR- and MLR-based screening of additional assays.
	Results are presented in a separate sheet for each of the four strategies (for details about selection criteria, see Table 1). A supplementary sheet (the present one) drawing an overview of screening results is also provided.

## Sheet: Strategy 1
		PLSR: % of Y variability explained by the latent factor								Selected ?
		X=[Acetate]		X=Light		X=[NH4+]		X=[NO3-]
		[CO2]=0.035	[CO2]=1.5	[CO2]=0.035	[CO2]=1.5	[CO2]=0.035	[CO2]=1.5	[CO2]=0.035	[CO2]=1.5
	Palmitic acid	12.9698	2.60192	1.50247	0.0810823	14.1304	30.7229	23.4991	24.8346	Yes
	Stearic acid	2.75333	4.37977	0.413355	23.0997	8.79901	28.8322	14.4958	25.4661	No
	Oleic acid	24.212	0.0155257	0.556066	2.22177	11.4645	29.5152	32.0374	26.0783	Yes
	γ-linolenic acid	21.8631	0.0573421	15.7253	0.3452	2.97544	25.9005	18.5497	18.0396	No
	Linolenic acid	0.256257	0.583869	5.24558	26.191	7.13803	37.0473	11.3892	30.1981	Yes
	Triglycerides	7.35827	0.555961	2.35663	2.3233	23.9639	19.786	21.4319	17.5272	No
	Chlorophyll a	25.6605	0.0115575	22.8699	54.2453	9.90163	19.8841	0.15293	20.878	Yes
	Chlorophyll b	18.8292	0.0625996	14.3274	33.1957	14.0471	26.4634	1.21966	29.1159	Yes
	Total carotenoids	10.1859	0.445135	9.3205	18.5345	16.3559	36.403	0.857088	29.543	Yes
	Neoxanthin	19.6313	0.639801	47.2548	71.5488	6.62579	13.5033	0.0653597	14.6497	Yes
	Violaxanthin	2.50125	3.33856	0.105563	0.0187522	30.5011	46.1738	12.1402	9.93652	Yes
	Lutein	8.78203	3.42667	1.524	11.9387	8.29163	42.6247	1.47804	28.293	Yes
	β-carotene	3.0212	0.0978659	0.0721718	11.3668	6.10577	52.7754	2.36781	12.9829	Yes
	CR	41.2998	11.9771	18.3384	1.37181	8.62151	24.273	0.180404	0.854194	Yes
	MACYT	46.8032	12.0536	26.2856	1.15473	3.58917	17.7466	0.744863	1.31227	Yes
	MAALT	9.89302	2.66184	23.965	3.64781	12.4684	45.4602	0.285274	3.87211	Yes
	P800	2.29044	9.54367	56.9083	29.6598	1.44644	0.21787	0.968275	26.0534	Yes
	φPSII800	5.74809	4.27216	58.5267	79.9475	0.000281094	0.000264597	0.281875	7.63234	Yes
	NPQ800	16.3713	18.0417	0.0106455	3.25935	7.20719	12.647	5.96855	1.75961	No
	Total count	2		5		7		2		15

## Sheet: Stragegy 2
		MLR: Whole-model ANOVA test p-value				Selected ?
		X = [Acetate] and [CO2] (see Table 1)	X = Light and [CO2] (see Table 1)	X = [NH4+] and [CO2] (see Table 1)	X=[NO3-] and [CO2] see Table 1)
	Palmitic acid	0.77	0.9926	0.046	0.0462	Yes
	Stearic acid	0.1176	0.2188	0.0644	0.0113	Yes
	Oleic acid	0.458	0.9622	0.1285	0.0364	Yes
	γ-linolenic acid	0.2909	0.4305	0.4779	0.3202	No
	Linolenic acid	0.1094	0.0688	0.0274	0.0053	Yes
	Triglycerides	0.7537	0.7536	0.0556	0.0828	No
	Chlorophyll a	0.0091	0.0002	0.2252	0.073	Yes
	Chlorophyll b	0.0417	0.0051	0.1155	0.0216	Yes
	Total carotenoids	0.2123	0.0647	0.0902	0.0405	Yes
	Neoxanthin	0.0238	<0.0001	0.4462	0.1283	Yes
	Violaxanthin	0.0843	0.937	0.0207	0.2185	Yes
	Lutein	0.0887	0.1254	0.0612	0.0173	Yes
	β-carotene	0.8003	0.6582	0.0268	0.2648	Yes
	CR	0.0095	0.2217	0.2142	0.9621	Yes
	MACYT	0.0044	0.0896	0.1829	0.6865	Yes
	MAALT	0.1585	0.044	0.0172	0.6157	Yes
	P800	0.5002	0.0008	0.5368	0.054	Yes
	φPSII800	0.3822	<0.0001	0.9973	0.7107	Yes
	NPQ800	0.1275	0.5143	0.221	0.1056	No
	Total count	5	6	5	7	16

## Sheet: Stragegy 3
	PLSR: % of Y variability explained by 4 latent factors
	(optimal number determined by leave-one-out cross-validation)
	X = [Acetate], Light, [NH4+] and [NO3-]
		[CO2]=0.035	[CO2]=1.5	Selected ?
	Palmitic acid	46.8819	67.3576	Yes
	Stearic acid	23.3227	64.7499	No
	Oleic acid	61.0313	70.7706	Yes
	γ-linolenic acid	54.4572	72.1391	Yes
	Linolenic acid	21.6879	81.3041	Yes
	Triglycerides	50.0689	61.6772	No
	Chlorophyll a	54.5291	75.5269	Yes
	Chlorophyll b	44.6645	73.8574	Yes
	Total carotenoids	33.2955	77.4484	Yes
	Neoxanthin	71.0678	81.5245	Yes
	Violaxanthin	41.8986	69.2842	Yes
	Lutein	18.0523	77.2354	Yes
	β-carotene	10.2438	80.9194	Yes
	CR	76.1578	82.8447	Yes
	MACYT	81.8772	68.7622	Yes
	MAALT	52.8794	60.6305	No
	P800	61.1046	48.9319	No
	φPSII800	65.2867	81.8766	Yes
	NPQ800	28.3974	27.8479	No
	Total count			14

## Sheet: Strategy 4
		MLR: Whole-model ANOVA test p-value
		X = [Acetate], Light, [NH4+], [NO3-] and [CO2]
		(see Table 1)
		p-value	Selected ?
	Palmitic acid	0.0027	Yes
	Stearic acid	0.1266	No
	Oleic acid	0.0005	Yes
	γ-linolenic acid	0.0045	Yes
	Linolenic acid	0.0407	Yes
	Triglycerides	0.0006	Yes
	Chlorophyll a	0.009	Yes
	Chlorophyll b	0.0161	Yes
	Total carotenoids	0.0242	Yes
	Neoxanthin	0.0006	Yes
	Violaxanthin	0.0514	No
	Lutein	0.0112	Yes
	β-carotene	0.1804	No
	CR	0.0006	Yes
	MACYT	0.0006	Yes
	MAALT	0.0063	Yes
	P800	0.0009	Yes
	φPSII800	0.0002	Yes
	NPQ800	0.1193	No
	Total count		15
