# Supplementary material for: New Features on the Environmental Regulation of Metabolism Revealed by Modeling the Cellular Proteomic Adaptations Induced by Light, Carbon, and Inorganic Nitrogen in Chlamydomonas reinhardtii
Source: Front Plant Sci. 2016 Aug 9;7:1158. doi: 10.3389/fpls.2016.01158 (PMC4977305; doi:10.3389/fpls.2016.01158)
Supplement: Supplementary file 5 [file DataSheet5.XLSX]

## Sheet: Parameters
	Additional file 5.xlsx Gene set enrichment analyses of the ATP synthase proteins that passed and did not pass the initial selection procedure.
	The analyses were performed with the "GO cellular component complete" annotation data set of the PANTHER database. Sheet 1 exhibits the parameters of the analyses and lists the protein IDs that could not be mapped to the database. Sheets 2 and 3 present the results of the analyses performed with the protein IDs that were and were not selected through the initial screening, respectively. The diffe…
	Analysis type	PANTHER Overrepresentation Test (Release 20160321)
	Annotation version and release date	GO Ontology database Released 2016-05-20
	Annotation data set	GO cellular component complete
	Organism	Chlamydomonas reinhardtii
	Unmapped IDs in the reference list (2)	ASA1 (GI number: 159468466)
		ASA2 (Gi number: 159477287)
	Unmapped ID in unselected proteins (1)	ASA2 (GI number: 159477287)
	Unmapped IDs in selected proteins (1)	ASA1 (GI number: 159468466)

## Sheet: Selected proteins
		Reference list	Selected proteins			GO cellular component complete	# in Ref list	# in Select prot	Expected	+/-	Fold enrichment	P-Value	P-Value + Bonferroni
	Mapped IDs	4	2			organelle inner membrane (GO:0019866)	1	1	0.5	+	2	0.437	1
	Unmapped IDs	2	1			mitochondrial membrane (GO:0031966)	1	1	0.5	+	2	0.437	1
						mitochondrial inner membrane (GO:0005743)	1	1	0.5	+	2	0.437	1
	Chloroplast					mitochondrial envelope (GO:0005740)	1	1	0.5	+	2	0.437	1
	Vacuole / Cell periphery					mitochondrion (GO:0005739)	1	1	0.5	+	2	0.437	1
	Mitochondrion					mitochondrial part (GO:0044429)	1	1	0.5	+	2	0.437	1
	Unspecific					organelle envelope (GO:0031967)	2	1	1		1	0.75	1
						organelle membrane (GO:0031090)	2	1	1		1	0.75	1
						proton-transporting ATP synthase complex, catalytic core F(1) (GO:0045261)	2	1	1		1	0.75	1
						proton-transporting ATP synthase complex (GO:0045259)	2	1	1		1	0.75	1
						envelope (GO:0031975)	2	1	1		1	0.75	1
						membrane part (GO:0044425)	4	2	2		1	1	1
						membrane (GO:0016020)	4	2	2		1	1	1
						proton-transporting two-sector ATPase complex (GO:0016469)	4	2	2		1	1	1
						protein complex (GO:0043234)	4	2	2		1	1	1
						proton-transporting two-sector ATPase complex, catalytic domain (GO:0033178)	4	2	2		1	1	1
						macromolecular complex (GO:0032991)	4	2	2		1	1	1
						membrane protein complex (GO:0098796)	4	2	2		1	1	1
						cellular_component (GO:0005575)	4	2	2		1	1	1
						intracellular part (GO:0044424)	3	1	1.5	-	0.67	0.437	1
						organelle part (GO:0044422)	3	1	1.5	-	0.67	0.437	1
						cell (GO:0005623)	3	1	1.5	-	0.67	0.437	1
						intracellular (GO:0005622)	3	1	1.5	-	0.67	0.437	1
						intracellular organelle part (GO:0044446)	3	1	1.5	-	0.67	0.437	1
						cytoplasmic part (GO:0044444)	3	1	1.5	-	0.67	0.437	1
						intracellular membrane-bounded organelle (GO:0043231)	3	1	1.5	-	0.67	0.437	1
						cell part (GO:0044464)	3	1	1.5	-	0.67	0.437	1
						intracellular organelle (GO:0043229)	3	1	1.5	-	0.67	0.437	1
						membrane-bounded organelle (GO:0043227)	3	1	1.5	-	0.67	0.437	1
						cytoplasm (GO:0005737)	3	1	1.5	-	0.67	0.437	1
						organelle (GO:0043226)	3	1	1.5	-	0.67	0.437	1
						thylakoid membrane (GO:0042651)	1	0	0.5	-	< 0,2	0.562	1
						plastid envelope (GO:0009526)	1	0	0.5	-	< 0,2	0.562	1
						plasma membrane (GO:0005886)	1	0	0.5	-	< 0,2	0.562	1
						external encapsulating structure (GO:0030312)	1	0	0.5	-	< 0,2	0.562	1
						cell junction (GO:0030054)	1	0	0.5	-	< 0,2	0.562	1
						bounding membrane of organelle (GO:0098588)	1	0	0.5	-	< 0,2	0.562	1
						plastid thylakoid membrane (GO:0055035)	1	0	0.5	-	< 0,2	0.562	1
						cell-cell junction (GO:0005911)	1	0	0.5	-	< 0,2	0.562	1
						proton-transporting V-type ATPase, V1 domain (GO:0033180)	1	0	0.5	-	< 0,2	0.562	1
						thylakoid (GO:0009579)	1	0	0.5	-	< 0,2	0.562	1
						photosynthetic membrane (GO:0034357)	1	0	0.5	-	< 0,2	0.562	1
						apoplast (GO:0048046)	1	0	0.5	-	< 0,2	0.562	1
						whole membrane (GO:0098805)	1	0	0.5	-	< 0,2	0.562	1
						organelle subcompartment (GO:0031984)	1	0	0.5	-	< 0,2	0.562	1
						endomembrane system (GO:0012505)	1	0	0.5	-	< 0,2	0.562	1
						vacuolar membrane (GO:0005774)	1	0	0.5	-	< 0,2	0.562	1
						vacuole (GO:0005773)	1	0	0.5	-	< 0,2	0.562	1
						proton-transporting V-type ATPase complex (GO:0033176)	1	0	0.5	-	< 0,2	0.562	1
						plant-type vacuole (GO:0000325)	1	0	0.5	-	< 0,2	0.562	1
						cell wall (GO:0005618)	1	0	0.5	-	< 0,2	0.562	1
						vacuolar part (GO:0044437)	1	0	0.5	-	< 0,2	0.562	1
						thylakoid part (GO:0044436)	1	0	0.5	-	< 0,2	0.562	1
						plasmodesma (GO:0009506)	1	0	0.5	-	< 0,2	0.562	1
						chloroplast thylakoid membrane (GO:0009535)	1	0	0.5	-	< 0,2	0.562	1
						chloroplast thylakoid (GO:0009534)	1	0	0.5	-	< 0,2	0.562	1
						cell periphery (GO:0071944)	1	0	0.5	-	< 0,2	0.562	1
						extracellular region (GO:0005576)	1	0	0.5	-	< 0,2	0.562	1
						plastid thylakoid (GO:0031976)	1	0	0.5	-	< 0,2	0.562	1
						Golgi apparatus (GO:0005794)	1	0	0.5	-	< 0,2	0.562	1
						symplast (GO:0055044)	1	0	0.5	-	< 0,2	0.562	1
						chloroplast envelope (GO:0009941)	1	0	0.5	-	< 0,2	0.562	1
						chloroplast (GO:0009507)	2	0	1	-	< 0,2	0.25	1
						plastid part (GO:0044435)	2	0	1	-	< 0,2	0.25	1
						chloroplast part (GO:0044434)	2	0	1	-	< 0,2	0.25	1
						plastid (GO:0009536)	2	0	1	-	< 0,2	0.25	1

## Sheet: Unselected proteins
		Reference list	Unselected proteins				GO cellular component complete	# in Ref list	# in Unselect prot	Expected	+/-	Fold enrichment	P-Value	P-Value + Bonferroni
	Mapped IDs	4	2				chloroplast (GO:0009507)	2	2	1	+	2	0.25	1
	Unmapped IDs	2	1				plastid part (GO:0044435)	2	2	1	+	2	0.25	1
							chloroplast part (GO:0044434)	2	2	1	+	2	0.25	1
	Chloroplast						plastid (GO:0009536)	2	2	1	+	2	0.25	1
	Vacuole / Cell periphery						thylakoid membrane (GO:0042651)	1	1	0.5	+	2	0.437	1
	Mitochondrion						plastid envelope (GO:0009526)	1	1	0.5	+	2	0.437	1
	Unspecific						plasma membrane (GO:0005886)	1	1	0.5	+	2	0.437	1
							external encapsulating structure (GO:0030312)	1	1	0.5	+	2	0.437	1
							cell junction (GO:0030054)	1	1	0.5	+	2	0.437	1
							bounding membrane of organelle (GO:0098588)	1	1	0.5	+	2	0.437	1
							plastid thylakoid membrane (GO:0055035)	1	1	0.5	+	2	0.437	1
							cell-cell junction (GO:0005911)	1	1	0.5	+	2	0.437	1
							proton-transporting V-type ATPase, V1 domain (GO:0033180)	1	1	0.5	+	2	0.437	1
							thylakoid (GO:0009579)	1	1	0.5	+	2	0.437	1
							photosynthetic membrane (GO:0034357)	1	1	0.5	+	2	0.437	1
							apoplast (GO:0048046)	1	1	0.5	+	2	0.437	1
							whole membrane (GO:0098805)	1	1	0.5	+	2	0.437	1
							organelle subcompartment (GO:0031984)	1	1	0.5	+	2	0.437	1
							endomembrane system (GO:0012505)	1	1	0.5	+	2	0.437	1
							vacuolar membrane (GO:0005774)	1	1	0.5	+	2	0.437	1
							vacuole (GO:0005773)	1	1	0.5	+	2	0.437	1
							proton-transporting V-type ATPase complex (GO:0033176)	1	1	0.5	+	2	0.437	1
							plant-type vacuole (GO:0000325)	1	1	0.5	+	2	0.437	1
							cell wall (GO:0005618)	1	1	0.5	+	2	0.437	1
							vacuolar part (GO:0044437)	1	1	0.5	+	2	0.437	1
							thylakoid part (GO:0044436)	1	1	0.5	+	2	0.437	1
							plasmodesma (GO:0009506)	1	1	0.5	+	2	0.437	1
							chloroplast thylakoid membrane (GO:0009535)	1	1	0.5	+	2	0.437	1
							chloroplast thylakoid (GO:0009534)	1	1	0.5	+	2	0.437	1
							cell periphery (GO:0071944)	1	1	0.5	+	2	0.437	1
							extracellular region (GO:0005576)	1	1	0.5	+	2	0.437	1
							plastid thylakoid (GO:0031976)	1	1	0.5	+	2	0.437	1
							Golgi apparatus (GO:0005794)	1	1	0.5	+	2	0.437	1
							symplast (GO:0055044)	1	1	0.5	+	2	0.437	1
							chloroplast envelope (GO:0009941)	1	1	0.5	+	2	0.437	1
							intracellular part (GO:0044424)	3	2	1.5	+	1.33	0.562	1
							organelle part (GO:0044422)	3	2	1.5	+	1.33	0.562	1
							cell (GO:0005623)	3	2	1.5	+	1.33	0.562	1
							intracellular (GO:0005622)	3	2	1.5	+	1.33	0.562	1
							intracellular organelle part (GO:0044446)	3	2	1.5	+	1.33	0.562	1
							cytoplasmic part (GO:0044444)	3	2	1.5	+	1.33	0.562	1
							intracellular membrane-bounded organelle (GO:0043231)	3	2	1.5	+	1.33	0.562	1
							cell part (GO:0044464)	3	2	1.5	+	1.33	0.562	1
							intracellular organelle (GO:0043229)	3	2	1.5	+	1.33	0.562	1
							membrane-bounded organelle (GO:0043227)	3	2	1.5	+	1.33	0.562	1
							cytoplasm (GO:0005737)	3	2	1.5	+	1.33	0.562	1
							organelle (GO:0043226)	3	2	1.5	+	1.33	0.562	1
							organelle envelope (GO:0031967)	2	1	1		1	0.75	1
							organelle membrane (GO:0031090)	2	1	1		1	0.75	1
							proton-transporting ATP synthase complex, catalytic core F(1) (GO:0045261)	2	1	1		1	0.75	1
							proton-transporting ATP synthase complex (GO:0045259)	2	1	1		1	0.75	1
							envelope (GO:0031975)	2	1	1		1	0.75	1
							membrane part (GO:0044425)	4	2	2		1	1	1
							membrane (GO:0016020)	4	2	2		1	1	1
							proton-transporting two-sector ATPase complex (GO:0016469)	4	2	2		1	1	1
							protein complex (GO:0043234)	4	2	2		1	1	1
							proton-transporting two-sector ATPase complex, catalytic domain (GO:0033178)	4	2	2		1	1	1
							macromolecular complex (GO:0032991)	4	2	2		1	1	1
							membrane protein complex (GO:0098796)	4	2	2		1	1	1
							cellular_component (GO:0005575)	4	2	2		1	1	1
							organelle inner membrane (GO:0019866)	1	0	0.5	-	< 0,2	0.562	1
							mitochondrial membrane (GO:0031966)	1	0	0.5	-	< 0,2	0.562	1
							mitochondrial inner membrane (GO:0005743)	1	0	0.5	-	< 0,2	0.562	1
							mitochondrial envelope (GO:0005740)	1	0	0.5	-	< 0,2	0.562	1
							mitochondrion (GO:0005739)	1	0	0.5	-	< 0,2	0.562	1
							mitochondrial part (GO:0044429)	1	0	0.5	-	< 0,2	0.562	1
