# Supplementary material for: New Features on the Environmental Regulation of Metabolism Revealed by Modeling the Cellular Proteomic Adaptations Induced by Light, Carbon, and Inorganic Nitrogen in Chlamydomonas reinhardtii
Source: Front Plant Sci. 2016 Aug 9;7:1158. doi: 10.3389/fpls.2016.01158 (PMC4977305; doi:10.3389/fpls.2016.01158)
Supplement: Supplementary file 6 [file DataSheet6.XLSX]

## Sheet: Parameters
	Additional file 6.xlsx Gene set enrichment analyses of pathways performed with the different protein clusters.
	The analyses were performed with the "PANTHER Pathways" annotation data set of the PANTHER database. Sheet 1 exhibits the parameters of the analyses and lists the protein IDs that could not be mapped to the database or were attributed to the "Unclassified" category. Sheets 2 to 9 display the results obtained for the different protein clusters (only the positive enrichments are presented there).
	Analysis type	PANTHER Overrepresentation Test (Release 20160321)
	Annotation version and release date	PANTHER Version 10.0 Released 2015-05-15
	Annotation data set	PANTHER Pathways
	Organism	Chlamydomonas reinhardtii
	Unmapped IDs in the reference list (2)	LHCBM1 (GI number: 20269804)
		ASA1 (GI number: 159468466)
	Mapped proteins belonging to the "UNCLASSIFIED" category (28)			Name	GI number in NCBI
				PRK1	159471788
				PSBP1	159471964
				ATPA	41179050
				SEBP1	159467635
				FTSH1	159465357
				CAT1	159477329
				BCR1	159488652
				RPSA	159489000
				CYP55B1	159484456
				ATPvE	159469570
				LHCB5	159475641
				MPPA2	159465665
				CPN60A	159491478
				ATP2	159466892
				EFTU_III	41179007
				EEF1A1	159476938
				BLD10	159489304
				LHCBM6	159474480
				GSTS2	159482414
				UPTG1	159471081
				PCK1a	159473685
				LHCBM3	159491492
				ICL1	159474436
				CYN38	159467709
				RBCL	41179049
				MAS1	159475042
				FNR1	159478523
				TRK1	159487741

## Sheet: Cluster 1
		Reference list	Cluster 1		PANTHER Pathways	# in Ref list	# in Cluster 1	Expected	+/-	Fold enrichment	P-Value	P-Value + Bonferroni
	Mapped IDs	45	2		Unclassified (UNCLASSIFIED)	28	2	1.24	+	1.61	0.387	0
	Unmapped IDs	2	0

## Sheet: Cluster 2
		Reference list	Cluster 2		PANTHER Pathways	# in Ref list	# in Cluster 1	Expected	+/-	Fold enrichment	P-Value	P-Value + Bonferroni
	Mapped IDs	45	8		Parkinson disease (P00049)	4	1	0.71	+	1.41	0.525	1
	Unmapped IDs	2	0		Unclassified (UNCLASSIFIED)	28	7	4.98	+	1.41	0.132	0

## Sheet: Cluster 3
		Reference list	Cluster 3		PANTHER Pathways	# in Ref list	# in Cluster 3	Expected	+/-	Fold enrichment	P-Value	P-Value + Bonferroni
	Mapped IDs	45	1		Unclassified (UNCLASSIFIED)	28	1	0.62	+	1.61	0.622	0
	Unmapped IDs	2	0

## Sheet: Cluster 4
		Reference list	Cluster 4		PANTHER Pathways	# in Ref list	# in Cluster 4	Expected	+/-	Fold enrichment	P-Value	P-Value + Bonferroni
	Mapped IDs	45	7		Acetate utilization (P02722)	1	1	0.16	+	6.43	0.146	0.728
	Unmapped IDs	2	0		Asparagine and aspartate biosynthesis (P02730)	1	1	0.16	+	6.43	0.146	0.728
					Glycolysis (P00024)	2	1	0.31	+	3.21	0.273	1
					TCA cycle (P00051)	2	1	0.31	+	3.21	0.273	1

## Sheet: Cluster 5
		Reference list	Cluster 5		PANTHER Pathways	# in Ref list	# in Cluster 5	Expected	+/-	Fold enrichment	P-Value	P-Value + Bonferroni
	Mapped IDs	45	9		O-antigen biosynthesis (P02757)	1	1	0.2	+	5	0.183	0.916
	Unmapped IDs	2	0		Apoptosis signaling pathway (P00006)	1	1	0.2	+	5	0.183	0.916
					Glutamine glutamate conversion (P02745)	1	1	0.2	+	5	0.183	0.916
					S adenosyl methionine biosynthesis (P02773)	1	1	0.2	+	5	0.183	0.916
					Parkinson disease (P00049)	4	2	0.8	+	2.5	0.187	0.937

## Sheet: Cluster 6
		Reference list	Cluster 6		PANTHER Pathways	# in Ref list	# in Cluster 6	Expected	+/-	Fold enrichment	P-Value	P-Value+ Bonferroni
	Mapped IDs	45	7		Cytoskeletal regulation by Rho GTPase (P00016)	1	1	0.16	+	6.43	0.146	0.728
	Unmapped IDs	2	0		Serine glycine biosynthesis (P02776)	1	1	0.16	+	6.43	0.146	0.728
					Glycolysis (P00024)	2	1	0.31	+	3.21	0.273	1
					Unclassified (UNCLASSIFIED)	28	5	4.36	+	1.15	0.469	0

## Sheet: Cluster 7
		Reference list	Cluster 7		PANTHER Pathways	# in Ref list	# in Cluster 7	Expected	+/-	Fold enrichment	P-Value	P-Value + Bonferroni
	Mapped IDs	45	10		EGF receptor signaling pathway (P00018)	1	1	0.22	+	4.5	0.201	1
	Unmapped IDs	2	1		Leucine biosynthesis (P02749)	1	1	0.22	+	4.5	0.201	1
					Heme biosynthesis (P02746)	1	1	0.22	+	4.5	0.201	1
	Unmapped ID in cluster 7	ASA1 (GI number: 159468466)			Pyruvate metabolism (P02772)	1	1	0.22	+	4.5	0.201	1
					FGF signaling pathway (P00021)	1	1	0.22	+	4.5	0.201	1
					Ascorbate degradation (P02729)	1	1	0.22	+	4.5	0.201	1
					Arginine biosynthesis (P02728)	1	1	0.22	+	4.5	0.201	1
					TCA cycle (P00051)	2	1	0.44	+	2.25	0.365	1
					Parkinson disease (P00049)	4	1	0.89	+	1.12	0.606	1

## Sheet: Cluster 8
		Reference list	Cluster 8		PANTHER Pathways	# in Ref list	# in Cluster 8	Expected	+/-	Fold enrichment	P-Value	P-Value + Bonferroni
	Mapped IDs	45	4		Unclassified (UNCLASSIFIED)	28	4	2.49	+	1.61	0.15	0
	Unmapped IDs	2	1
	Unmapped ID in cluster 8	LHCBM1 (GI number: 20269804)
