# Supplementary material for: New Features on the Environmental Regulation of Metabolism Revealed by Modeling the Cellular Proteomic Adaptations Induced by Light, Carbon, and Inorganic Nitrogen in Chlamydomonas reinhardtii
Source: Front Plant Sci. 2016 Aug 9;7:1158. doi: 10.3389/fpls.2016.01158 (PMC4977305; doi:10.3389/fpls.2016.01158)
Supplement: Supplementary file 7 [file DataSheet7.XLSX]

## Sheet: PCA
	Additional file 7.xlsx Raw data of the PCA and in-cluster PLSR analyses.
	For PCA, the percentages of variability explained by the tenth first principal components are provided (sheet 1, the present one). For PLSR, the following parameters are provided for each cluster (sheet 2): minimal PRESS, optimal number of latent factors, percentage of explained variability for the environmental variables (X) and the biological variables (Y) and VIP values of the different enviro…
		Explained variability (%)
	Component 1	29.7
	Component 2	24.1
	Component 3	9.6
	Component 4	6.2
	Component 5	5.9
	Component 6	4.9
	Component 7	3.1
	Component 8	2.3
	Component 9	2.1
	Component 10	2

## Sheet: PLSRs
		Minimal PRESS	Optimal number of latent factors	X: explained variability (%)	Y: explained variability (%)
	Cluster 1	1.00872	4	82.7	31.3
	Cluster 2	0.94569	1	21.7	26.8
	Cluster 3	1.08819	1	21.8	18.5
	Cluster 4	0.954803	4	82.9	41.6
	Cluster 5	0.819813	3	65.4	50.6
	Cluster 6	0.919919	2	44	38.5
	Cluster 7	0.904505	4	83.2	47.7
	Cluster 8	0.815998	1	21	47.6
	Cluster 1	Environmental factor (X)	VIP		Cluster 5	Environmental factor (X)	VIP
		[Acetate]	1			[Acetate]	0.78
		Light	0.62			Light	1.52
		[NH4+]	0.74			[NH4+]	1.02
		[NO3-]	1.43			[NO3-]	0.42
		[CO2]	0.9			[CO2]	0.93
	Cluster 2	Environmental factor (X)	VIP		Cluster 6	Environmental factor (X)	VIP
		[Acetate]	0.36			[Acetate]	1.26
		Light	1.07			Light	1.18
		[NH4+]	1.5			[NH4+]	0.79
		[NO3-]	1			[NO3-]	0.95
		[CO2]	0.36			[CO2]	0.69
	Cluster 3	Environmental factor (X)	VIP		Cluster 7	Environmental factor (X)	VIP
		[Acetate]	0.97			[Acetate]	0.84
		Light	0.72			Light	0.78
		[NH4+]	1.25			[NH4+]	1.45
		[NO3-]	1.26			[NO3-]	1
		[CO2]	0.62			[CO2]	0.61
	Cluster 4	Environmental factor (X)	VIP		Cluster 8	Environmental factor (X)	VIP
		[Acetate]	0.68			[Acetate]	1
		Light	1.59			Light	1.42
		[NH4+]	0.76			[NH4+]	0.74
		[NO3-]	0.77			[NO3-]	0.68
		[CO2]	0.91			[CO2]	0.83
