# Supplementary material for: New Features on the Environmental Regulation of Metabolism Revealed by Modeling the Cellular Proteomic Adaptations Induced by Light, Carbon, and Inorganic Nitrogen in Chlamydomonas reinhardtii
Source: Front Plant Sci. 2016 Aug 9;7:1158. doi: 10.3389/fpls.2016.01158 (PMC4977305; doi:10.3389/fpls.2016.01158)
Supplement: Supplementary file 8 [file DataSheet8.XLSX]

## Sheet: Summary
	Additional file 8.xlsx Correlations matrixes of the different clusters defined in Figure 3.
	Sheet 1 (the present one) displays a summary for all clusters by illustrating the Pearson's correlation coefficient (R) as a green-to-red color scale with the corresponding p-value (underlined when ≤0.05). Sheets 2 to 9 display the raw data of the correlation coefficients (R) and p-values for clusters 1 to 8, respectively (p-values in bold when ≤0.05).

## Sheet: Cluster 1
	46-RBCL
	47-RBCL	0.49 0.0041
	50-RBCL	0.94 <0.0001	0.51 0.0028
	51-RBCL	0.91 <0.0001	0.58 0.0005	0.93 <0.0001
	52-RBCL	0.79 <0.0001	0.81 <0.0001	0.78 <0.0001	0.88 <0.0001
	188-RBCL	0.70 <0.0001	0.84 <0.0001	0.70 <0.0001	0.81 <0.0001	0.94 <0.0001
	3-TRK1	0.44 0.0124	0.66 <0.0001	0.40 0.0251	0.47 0.0061	0.65 <0.0001	0.76 <0.0001
	5-TRK1	0.34 0.0569	0.68 <0.0001	0.30 0.0919	0.38 0.0320	0.59 0.0004	0.70 <0.0001	0.89 <0.0001
	8-TRK1	0.55 0.0011	0.48 0.0055	0.53 0.0018	0.55 0.0011	0.60 0.0003	0.66 <0.0001	0.88 <0.0001	0.75 <0.0001
		46-RBCL	47-RBCL	50-RBCL	51-RBCL	52-RBCL	188-RBCL	3-TRK1	5-TRK1	8-TRK1

## Sheet: Cluster 2
	199-BCR1
	248-CYP55B1	0.40 0.0252
	253-EFTU_III	0.73 <0.0001	0.08 0.6510
	17-FTSH1	0.67 <0.0001	0.13 0.4782	0.64 <0.0001
	82-ICL1	0.80 <0.0001	0.48 0.0060	0.59 0.0004	0.50 0.0033
	118-LHCB5	0.53 0.0016	0.26 0.1478	0.37 0.0367	0.48 0.0057	0.30 0.0981
	153-POA1	0.28 0.1245	0.18 0.3208	-0.06 0.7463	-0.03 0.8826	0.15 0.4154	0.33 0.0671
	172-PSBP1	0.74 <0.0001	0.40 0.0224	0.47 0.0069	0.62 0.0002	0.67 <0.0001	0.72 <0.0001	0.40 0.0236
	176-PSBP1	0.39 0.0271	0.39 0.0277	0.08 0.6507	0.18 0.3337	0.57 0.0007	0.55 0.0012	0.25 0.1730	0.57 0.0007
		199-BCR1	248-CYP55B1	253-EFTU_III	17-FTSH1	82-ICL1	118-LHCB5	153-POA1	172-PSBP1	176-PSBP1

## Sheet: Cluster 3
	28-CPN60A
	29-CPN60A	0.93 <0.0001
	30-CPN60A	0.89 <0.0001	0.84 <0.0001
	31-CPN60A	0.93 <0.0001	0.95 <0.0001	0.90 <0.0001
		28-CPN60A	29-CPN60A	30-CPN60A	31-CPN60A

## Sheet: Cluster 4
	1-ACH1
	190-ACH1	0.85 <0.0001
	192-ACH1	0.96 <0.0001	0.94 <0.0001
	10-ACS3	0.72 <0.0001	0.73 <0.0001	0.77 <0.0001
	11-ACS3	0.69 <0.0001	0.69 <0.0001	0.73 <0.0001	0.97 <0.0001
	13-ACS3	0.53 0.0017	0.56 0.0008	0.58 0.0005	0.84 <0.0001	0.93 <0.0001
	86-AST1	0.52 0.0026	0.58 0.0005	0.58 0.0005	0.80 <0.0001	0.80 <0.0001	0.79 <0.0001
	56-CAT1	0.33 0.0685	0.49 0.0049	0.44 0.0120	0.67 <0.0001	0.68 <0.0001	0.67 <0.0001	0.84 <0.0001
	57-CAT1	0.44 0.0119	0.52 0.0024	0.52 0.0022	0.54 0.0015	0.44 0.0110	0.35 0.0481	0.50 0.0039	0.54 0.0016
	34-MAS1	0.63 0.0001	0.61 0.0002	0.66 <0.0001	0.86 <0.0001	0.87 <0.0001	0.78 <0.0001	0.88 <0.0001	0.83 <0.0001	0.61 0.0002
	35-MAS1	0.49 0.0046	0.54 0.0015	0.55 0.0013	0.72 <0.0001	0.75 <0.0001	0.74 <0.0001	0.87 <0.0001	0.90 <0.0001	0.55 0.0012	0.92 <0.0001
	25-PCK1a	0.10 0.5794	0.23 0.2139	0.16 0.3712	0.22 0.2335	0.25 0.1714	0.31 0.0862	0.52 0.0020	0.67 <0.0001	0.48 0.0050	0.54 0.0013	0.74 <0.0001
	27-PCK1a	0.19 0.3022	0.32 0.0780	0.26 0.1510	0.37 0.0379	0.39 0.0282	0.44 0.0122	0.63 <0.0001	0.71 <0.0001	0.51 0.0028	0.61 0.0002	0.78 <0.0001	0.95 <0.0001
	87-PGK1	0.34 0.0534	0.26 0.1523	0.35 0.0531	0.48 0.0051	0.47 0.0061	0.39 0.0294	0.58 0.0005	0.64 <0.0001	0.57 0.0006	0.73 <0.0001	0.68 <0.0001	0.48 0.0054	0.49 0.0048
		1-ACH1	190-ACH1	192-ACH1	10-ACS3	11-ACS3	13-ACS3	86-AST1	56-CAT1	57-CAT1	34-MAS1	35-MAS1	25-PCK1a	27-PCK1a	87-PGK1

## Sheet: Cluster 5
	38-ATPA
	63-BLD10	0.69 <0.0001
	105-GLN2	0.11 0.5360	-0.08 0.6742
	106-GLN2	0.26 0.1527	0.01 0.9386	0.86 <0.0001
	243-GLN2	0.05 0.7776	-0.13 0.4750	0.83 <0.0001	0.73 <0.0001
	15-HSP70A	0.55 0.0011	0.21 0.2433	0.27 0.1368	0.31 0.0885	0.23 0.1978
	16-HSP70A	0.57 0.0007	0.32 0.0729	0.50 0.0036	0.58 0.0004	0.27 0.1393	0.76 <0.0001
	4-HSP70B	0.02 0.8968	-0.18 0.3129	0.27 0.1370	0.37 0.0394	0.05 0.7766	0.12 0.4991	0.31 0.0819
	6-HSP70B	0.36 0.0431	0.12 0.5087	0.35 0.0494	0.51 0.0030	0.09 0.6075	0.22 0.2317	0.58 0.0005	0.61 0.0002
	75-METM	0.30 0.0906	0.06 0.7279	0.65 <0.0001	0.73 <0.0001	0.59 0.0004	0.43 0.0152	0.63 0.0001	0.34 0.0541	0.65 <0.0001
	77-MPPA2	-0.01 0.9595	-0.12 0.5303	0.61 0.0002	0.57 0.0007	0.33 0.0622	-0.01 0.9396	0.36 0.0449	0.72 <0.0001	0.65 <0.0001	0.57 0.0006
	97-SNE5	0.27 0.1298	0.17 0.3635	0.72 <0.0001	0.74 <0.0001	0.48 0.0055	0.28 0.1171	0.64 <0.0001	0.55 0.0011	0.54 0.0013	0.64 <0.0001	0.74 <0.0001
	112-UPTG1	0.42 0.0155	0.46 0.0079	0.15 0.4252	0.19 0.2889	-0.11 0.5602	0.51 0.0028	0.59 0.0003	0.02 0.8986	0.08 0.6650	0.13 0.4644	0.12 0.5004	0.45 0.0106
	113-UPTG1	0.35 0.0515	0.28 0.1212	0.39 0.0266	0.34 0.0598	0.06 0.7578	0.41 0.0191	0.65 <0.0001	0.32 0.0757	0.20 0.2847	0.22 0.2266	0.42 0.0170	0.68 <0.0001	0.83 <0.0001
	215-UPTG1	0.52 0.0024	0.40 0.0230	0.27 0.1295	0.32 0.0737	-0.02 0.8969	0.64 <0.0001	0.72 <0.0001	0.15 0.4119	0.27 0.1412	0.30 0.0974	0.23 0.1969	0.52 0.0023	0.93 <0.0001	0.82 <0.0001
	φPSII800	0.49 0.0048	0.44 0.0119	0.22 0.2349	0.38 0.0316	0.09 0.6058	0.37 0.0353	0.57 0.0006	0.41 0.0190	0.42 0.0158	0.34 0.0594	0.32 0.0752	0.64 <0.0001	0.49 0.0045	0.53 0.0018	0.53 0.0016
	P800	0.67 <0.0001	0.44 0.0111	0.4122 0.0191	0.50 0.0037	0.26 0.1585	0.53 0.0018	0.62 0.0002	0.09 0.6412	0.52 0.0021	0.57 0.0006	0.13 0.4757	0.40 0.0251	0.29 0.1106	0.19 0.3106	0.42 0.0176	0.39 0.0285
		38-ATPA	63-BLD10	105-GLN2	106-GLN2	243-GLN2	15-HSP70A	16-HSP70A	4-HSP70B	6-HSP70B	75-METM	77-MPPA2	97-SNE5	112-UPTG1	113-UPTG1	215-UPTG1	φPSII800	P800

## Sheet: Cluster 6
	68-BCR1
	70-EEF1A1	0.45 0.0089
	71-EEF1A1	0.50 0.0032	0.95 <0.0001
	72-EEF1A1	0.48 0.0049	0.90 <0.0001	0.96 <0.0001
	195-EEF1A1	0.50 0.0039	0.89 <0.0001	0.96 <0.0001	0.96 <0.0001
	193-GAP3	0.70 <0.0001	0.74 <0.0001	0.77 <0.0001	0.72 <0.0001	0.69 <0.0001
	227-GAP3	0.63 0.0001	0.73 <0.0001	0.80 <0.0001	0.78 <0.0001	0.77 <0.0001	0.93 <0.0001
	101-PRK1	0.59 0.0003	0.63 <0.0001	0.62 0.0002	0.55 0.0010	0.57 0.0007	0.85 <0.0001	0.80 <0.0001
	185-RPSA	0.52 0.0024	0.08 0.6684	0.16 0.3908	0.15 0.4200	0.07 0.7166	0.52 0.0020	0.47 0.0061	0.41 0.0198
	210-SEBP1	0.83 <0.0001	0.52 0.0025	0.59 0.0004	0.58 0.0005	0.57 0.0006	0.77 <0.0001	0.68 <0.0001	0.65 <0.0001	0.53 0.0019
	249-SHMT2	0.60 0.0003	0.66 <0.0001	0.61 0.0002	0.53 0.0017	0.52 0.0020	0.74 <0.0001	0.61 0.0002	0.83 <0.0001	0.30 0.0948	0.71 <0.0001
		68-BCR1	70-EEF1A1	71-EEF1A1	72-EEF1A1	195-EEF1A1	193-GAP3	227-GAP3	101-PRK1	185-RPSA	210-SEBP1	249-SHMT2

## Sheet: Cluster 7
	66-AGS1
	67-AGS1	0.83 <0.0001
	220-ASA1	0.78 <0.0001	0.55 0.0010
	186-ATP2	0.74 <0.0001	0.67 <0.0001	0.84 <0.0001
	18-ATP2	0.66 <0.0001	0.67 <0.0001	0.74 <0.0001	0.88 <0.0001
	42-ATPA	0.47 0.0060	0.41 0.0213	0.57 0.0007	0.71 <0.0001	0.58 0.0005
	181-ATPvE	0.67 <0.0001	0.47 0.0066	0.65 <0.0001	0.67 <0.0001	0.44 0.0116	0.42 0.0180
	232-CIS1	0.78 <0.0001	0.53 0.0020	0.75 <0.0001	0.64 <0.0001	0.51 0.0030	0.29 0.1047	0.83 <0.0001
	126-CPX1	0.85 <0.0001	0.74 <0.0001	0.54 0.0016	0.52 0.0023	0.49 0.0042	0.16 0.3739	0.51 0.0031	0.69 <0.0001
	182-FNR1	0.70 <0.0001	0.51 0.0028	0.57 0.0006	0.36 0.0426	0.35 0.0485	0.10 0.5977	0.43 0.0146	0.65 <0.0001	0.69 <0.0001
	246-FNR1	0.77 <0.0001	0.62 0.0002	0.59 0.0004	0.46 0.0083	0.48 0.0058	0.04 0.8348	0.60 0.0003	0.81 <0.0001	0.81 <0.0001	0.86 <0.0001
	147-FTT2	0.80 <0.0001	0.57 0.0006	0.76 <0.0001	0.61 0.0002	0.46 0.0082	0.35 0.0525	0.70 <0.0001	0.68 <0.0001	0.58 0.0005	0.52 0.0023	0.63 0.0001
	163-GSTS2	0.50 0.0039	0.44 0.0114	0.59 0.0004	0.64 <0.0001	0.40 0.0226	0.45 0.0089	0.65 <0.0001	0.46 0.0084	0.31 0.0803	0.24 0.1874	0.29 0.1101	0.65 <0.0001
	104-IDH2	0.49 0.0046	0.37 0.0388	0.58 0.0005	0.62 0.0001	0.40 0.0245	0.37 0.0379	0.84 <0.0001	0.82 <0.0001	0.38 0.0324	0.28 0.1157	0.48 0.0053	0.41 0.0196	0.45 0.0105
	Linolenic acid	0.75 <0.0001	0.61 0.0003	0.58 0.0006	0.46 0.0098	0.51 0.0034	0.35 0.0501	0.25 0.1743	0.41 0.0204	0.61 0.0002	0.59 0.0004	0.51 0.0032	0.52 0.0030	0.01 0.9676	0.09 0.6334
	Oleic acid	0.89 <0.0001	0.66 <0.0001	0.76 0.0001	0.74 <0.0001	0.64 0.0002	0.49 0.0075	0.78 <0.0001	0.85 <0.0001	0.74 <0.0001	0.52 0.0036	0.71 <0.0001	0.79 <0.0001	0.47 0.0093	0.63 0.0003	0.66 <0.0001
	Palmitic acid	0.93 <0.0001	0.71 <0.0001	0.80 <0.0001	0.74 <0.0001	0.65 <0.0001	0.52 0.0029	0.80 <0.0001	0.84 <0.0001	0.74 <0.0001	0.62 0.0002	0.73 <0.0001	0.83 <0.0001	0.53 0.0024	0.59 0.0005	0.70 <0.0001	0.96 <0.0001
	β-carotene	0.77 <0.0001	0.76 <0.0001	0.58 0.0006	0.58 0.0006	0.55 0.0011	0.38 0.0324	0.29 0.1098	0.48 0.0058	0.67 <0.0001	0.56 0.0008	0.59 0.0004	0.53 0.0018	0.32 0.0742	0.20 0.2613	0.63 0.0001	0.61 0.0004	0.65 <0.0001
	Violaxanthin	0.84 <0.0001	0.68 <0.0001	0.68 <0.0001	0.70 <0.0001	0.66 <0.0001	0.49 0.0042	0.47 0.0061	0.50 0.0035	0.70 <0.0001	0.55 0.0012	0.58 0.0005	0.68 <0.0001	0.40 0.0230	0.24 0.1839	0.77 <0.0001	0.75 <0.0001	0.78 <0.0001	0.74 <0.0001
	CR	0.33 0.0628	0.16 0.3875	0.40 0.0219	0.59 0.0004	0.44 0.0110	0.37 0.0365	0.57 0.0007	0.37 0.0350	0.05 0.7789	-0.02 0.9181	0.12 0.5300	0.40 0.0228	0.32 0.0772	0.47 0.0068	0.13 0.4800	0.48 0.0079	0.43 0.0166	0.13 0.4693	0.32 0.0699
	MACYT	0.37 0.0363	0.24 0.1844	0.43 0.0140	0.64 <0.0001	0.48 0.0050	0.41 0.0214	0.61 0.0002	0.42 0.0154	0.10 0.5986	0.01 0.9665	0.16 0.3869	0.40 0.0237	0.33 0.0672	0.53 0.0018	0.17 0.3675	0.53 0.0029	0.49 0.0054	0.19 0.3040	0.33 0.0623	0.96 <0.0001
	MAALT	0.47 0.0065	0.39 0.0267	0.48 0.0049	0.65 <0.0001	0.45 0.0092	0.54 0.0014	0.62 0.0001	0.48 0.0060	0.18 0.3278	0.19 0.3102	0.29 0.1052	0.48 0.0058	0.55 0.0012	0.57 0.0007	0.11 0.5656	0.49 0.0070	0.49 0.0048	0.36 0.0432	0.34 0.0551	0.75 <0.0001	0.75 <0.0001
		66-AGS1	67-AGS1	220-ASA1	186-ATP2	18-ATP2	42-ATPA	181-ATPvE	232-CIS1	126-CPX1	182-FNR1	246-FNR1	147-FTT2	163-GSTS2	104-IDH2	Linolenic acid	Oleic acid	Palmitic acid	β-carotene	Violaxanthin	CR	MACYT	MAALT

## Sheet: Cluster 8
	108-CYN38
	116-FNR1	0.70 <0.0001
	240-FNR1	0.67 <0.0001	0.74 <0.0001
	157-LHCBM1	0.49 0.0048	0.46 0.0083	0.16 0.3756
	184-LHCBM3	0.78 <0.0001	0.66 <0.0001	0.60 0.0002	0.55 0.0011
	135-LHCBM3	0.66 <0.0001	0.48 0.0051	0.55 0.0011	0.55 0.0011	0.83 <0.0001
	137-LHCBM6	0.76 <0.0001	0.79 <0.0001	0.73 <0.0001	0.48 0.0060	0.90 <0.0001	0.69 <0.0001
	Chlorophyll a	0.51 0.0028	0.71 <0.0001	0.69 <0.0001	0.43 0.0139	0.71 <0.0001	0.63 <0.0001	0.73 <0.0001
	Chlorophyll b	0.59 0.0004	0.74 <0.0001	0.67 <0.0001	0.44 0.0107	0.79 <0.0001	0.64 <0.0001	0.79 <0.0001	0.95 <0.0001
	Carotenoids	0.57 0.0007	0.69 <0.0001	0.56 0.0008	0.43 0.0148	0.76 <0.0001	0.57 0.0006	0.75 <0.0001	0.88 <0.0001	0.97 <0.0001
	Lutein	0.63 0.0001	0.71 <0.0001	0.52 0.0023	0.42 0.0159	0.72 <0.0001	0.54 0.0013	0.70 <0.0001	0.78 <0.0001	0.90 <0.0001	0.95 <0.0001
	Neoxanthin	0.50 0.0036	0.74 <0.0001	0.71 <0.0001	0.37 0.0378	0.71 <0.0001	0.57 0.0007	0.76 <0.0001	0.95 <0.0001	0.89 <0.0001	0.81 <0.0001	0.70 <0.0001
		108-CYN38	116-FNR1	240-FNR1	157-LHCBM1	184-LHCBM3	135-LHCBM3	137-LHCBM6	Chlorophyll a	Chlorophyll b	Total carotenoids	Lutein	Neoxanthin
