# Supplementary material for: New Features on the Environmental Regulation of Metabolism Revealed by Modeling the Cellular Proteomic Adaptations Induced by Light, Carbon, and Inorganic Nitrogen in Chlamydomonas reinhardtii
Source: Front Plant Sci. 2016 Aug 9;7:1158. doi: 10.3389/fpls.2016.01158 (PMC4977305; doi:10.3389/fpls.2016.01158)
Supplement: Supplementary file 9 [file DataSheet9.XLSX]

## Sheet: Summary scheme
	Additional file 9.xlsx Details of ANCOVA results for each cluster defined in Figure 3.
	Sheet 1 (the present one) displays a summary of the significant coefficients (p≤0.05) for the second-order effects implying a biological variable as predictor. β-weights are illustrated as a green-to-red color scale for the significant effects, and empty cases are for the insignificant ones. In sheet 2, the ANCOVA model parameters (RMSEF, R² adjusted, ANOVA tests for whole-model and lack-of-fit) …

## Sheet: Cluster 1
	Model parameters							Statistically significant effects (p≤0.05)			Details for statistically significant coefficients (p≤0.05)
	R²	R² adjusted	RMSEF	Y average scale	Whole-model p-value	Lack-of-fit p-value		Effect	p-value		Effect	p-value	β-weight
	0.75	0.68	0.56	2.48	<0.0001	0.6424		[Acetate]	<0.0001		[Acetate]	<0.0001	-0.506876
								[NH4+]²	<0.0001		[NH4+]²	<0.0001	-0.616646
								[Acetate]²	<0.0001		[Acetate]	<0.0001	0.500431
								[NO3-]	<0.0001		[NO3-]	<0.0001	0.309012
								[Acetate]*[CO2]	<0.0001		[Acetate]*[CO2]	<0.0001	0.293062
								[Acetate]*Spot/Assay	<0.0001		[NH4+]*[NO3-]	<0.0001	-0.187839
								[NH4+]*[NO3-]	<0.0001		Light²	<0.0001	0.335077
								Light²	<0.0001		[NO3-]²	<0.0001	-0.364101
								[NH4+]*Spot/Assay	<0.0001		Light*[CO2]	<0.0001	0.26442
								[NO3-]²	<0.0001		[NO3-]*[CO2]	<0.0001	0.197726
								Light*[CO2]	<0.0001		[CO2]*Spot/Assay(47-RBCL)	<0.0001	0.258287
								[NO3-]*[CO2]	<0.0001		[Acetate]*Spot/Assay(50-RBCL)	<0.0001	-0.190094
								[CO2]*Spot/Assay	0.0004		[NH4+]*Spot/Assay(47-RBCL)	0.0005	-0.170035
								[Acetate]*[NO3-]	0.0006		[Acetate]*Spot/Assay(46-RBCL)	0.0005	-0.166313
								[NH4+]*[CO2]	0.0007		[Acetate]*[NO3-]	0.0006	0.131119
								[CO2]	0.0009		[NH4+]*[CO2]	0.0007	0.194579
								Light*[NO3-]	0.0015		[Acetate]*Spot/Assay(3-TRK1)	0.0009	0.156334
								[NH4+]	0.0203		[CO2]	0.0009	0.122416
								Light*[NH4+]	0.0448		[NH4+]*Spot/Assay(5-TRK1)	0.0011	-0.153745
											Light*[NO3-]	0.0015	-0.119419
											[Acetate]*Spot/Assay(5-TRK1)	0.0047	0.132825
											[NH4+]*Spot/Assay(50-RBCL)	0.0059	0.131216
											[NH4+]*Spot/Assay(46-RBCL)	0.0137	0.117446
											[NH4+]	0.0203	-0.109044
											Spot/Assay(47-RBCL)	0.0311	-0.134304
											[CO2]*Spot/Assay(8-TRK1)	0.0312	-0.134
											[NO3-]*Spot/Assay(3-TRK1)	0.0359	0.0972831
											Light*[NH4+]	0.0448	0.0772742
											Light*Spot/Assay(46-RBCL)	0.0477	-0.0922528
											[NO3-]*Spot/Assay(51-RBCL)	0.048	-0.0924623
											[CO2]*Spot/Assay(51-RBCL)	0.0484	-0.126395

## Sheet: Cluster 2
	Model parameters							Statistically significant effects (p≤0.05)			Details for statistically significant coefficients (p≤0.05)
	R²	R² adjusted	RMSEF	Y average scale	Whole-model p-value	Lack-of-fit p-value		Effect	p-value		Effect	p-value	β-weight
	0.59	0.46	0.7	2.79	<0.0001	0.0097		[NO3-]	<0.0001		[NO3-]	<0.0001	0.360866
								[NH4+]	<0.0001		[NH4+]	<0.0001	0.266488
								[Acetate]*[NH4+]	<0.0001		[Acetate]*[NH4+]	<0.0001	0.244052
								Light	0.0002		Light	0.0002	-0.243492
								[NH4+]*[NO3-]	0.0004		[NH4+]*[NO3-]	0.0004	-0.170921
								[Acetate]*[NO3-]	0.0014		[Acetate]*[NO3-]	0.0014	0.151261
								[CO2]	0.002		[NO3-]*Spot/Assay(248-CYP55B1)	0.0019	0.18399
								[NO3-]²	0.0024		[CO2]	0.002	-0.144629
								[NH4+]²	0.0032		[NO3-]²	0.0024	-0.30143
								Light²	0.0081		[NH4+]²	0.0032	-0.286343
								[Acetate]*Spot/Assay	0.0121		[Acetate]*Spot/Assay(118-LHCB5)	0.0077	-0.158202
								[NO3-]*Spot/Assay	0.0298		Light²	0.0081	0.228628
											[Acetate]*Spot/Assay(82-ICL1)	0.0085	0.156
											[NH4+]*Spot/Assay(153-POA1)	0.0101	-0.15292
											[Acetate]*Spot/Assay(17-FTSH1)	0.0116	-0.149733
											[NO3-]*Spot/Assay(153-POA1)	0.034	-0.124706
											[NH4+]*Spot/Assay(176-PSBP1)	0.0483	0.117041

## Sheet: Cluster 3
	Model parameters							Statistically significant effects (p≤0.05)			Details for statistically significant coefficients (p≤0.05)
	R²	R² adjusted	RMSEF	Y average scale	Whole-model p-value	Lack-of-fit p-value		Effect	p-value		Effect	p-value	β-weight
	0.87	0.81	0.38	1.56	<0.0001	0.1648		[NH4+]	<0.0001		[NH4+]	<0.0001	0.658992
								[NH4+]*[CO2]	<0.0001		[NH4+]*[CO2]	<0.0001	-0.580345
								Light²	<0.0001		Light²	<0.0001	0.477879
								[NO3-]	<0.0001		[NO3-]	<0.0001	0.360293
								[NH4+]*[NO3-]	<0.0001		[NH4+]*[NO3-]	<0.0001	-0.227007
								[NH4+]²	<0.0001		[NH4+]²	<0.0001	-0.440488
								[Acetate]	<0.0001		[Acetate]	<0.0001	-0.265539
								Light*[NO3-]	<0.0001		Light*[NO3-]	<0.0001	0.205705
								[Acetate]*Light	<0.0001		[Acetate]*Light	<0.0001	-0.238513
								[Acetate]²	<0.0001		[Acetate]²	<0.0001	0.394647
								Light	<0.0001		Light	<0.0001	0.246577
								[Acetate]*[NO3-]	0.0001		[Acetate]*[NO3-]	0.0001	-0.168881
								[NO3-]²	0.0002		[NO3-]²	0.0002	-0.333627
								Light*[CO2]	0.0051		Light*[CO2]	0.0051	0.196562
								[Acetate]*[NH4+]	0.0303		[NO3-]*Spot/Assay(30-CPN60A)	0.0066	-0.132883
											[Acetate]*[NH4+]	0.0303	0.106331

## Sheet: Cluster 4
	Model parameters							Statistically significant effects (p≤0.05)			Details for statistically significant coefficients (p≤0.05)
	R²	R² adjusted	RMSEF	Y average scale	Whole-model p-value	Lack-of-fit p-value		Effect	p-value		Effect	p-value	β-weight
	0.69	0.61	0.58	1.97	<0.0001	0.0426		[Acetate]*Light	<0.0001		[Acetate]*Light	<0.0001	-0.31642
								Light*[NO3-]	<0.0001		Light*[NO3-]	<0.0001	-0.225087
								Light	<0.0001		Light	<0.0001	-0.277856
								[Acetate]*[CO2]	<0.0001		[Acetate]*[CO2]	<0.0001	0.260713
								[CO2]	<0.0001		[CO2]	<0.0001	-0.144245
								[NO3-]*Spot/Assay	<0.0001		[Acetate]*[NO3-]	<0.0001	0.129509
								[CO2]*Spot/Assay	<0.0001		[Acetate]	<0.0001	-0.161255
								[Acetate]*[NO3-]	<0.0001		[NH4+]	0.0002	0.153253
								[Acetate]	<0.0001		[NH4+]*[NO3-]	0.0002	-0.12353
								[NH4+]	0.0002		Light*[CO2]	0.0004	-0.187394
								[NH4+]*[NO3-]	0.0002		[CO2]*Spot/Assay(27-PCK1a)	0.0004	0.198478
								Light*[CO2]	0.0004		[NO3-]*Spot/Assay(57-CAT1)	0.0006	-0.141658
								Light²	0.0008		Light²	0.0008	0.197728
								[Acetate]*Spot/Assay	0.002		Spot/Assay(27-PCK1a)	0.0035	-0.161768
								[NO3-]²	0.0078		[CO2]*Spot/Assay(25-PCK1a)	0.0058	0.154742
								[Acetate]*[NH4+]	0.0099		[NO3-]²	0.0078	0.180796
								Spot/Assay	0.0155		[NO3-]*Spot/Assay(190-ACH1)	0.0086	-0.108156
								Light*Spot/Assay	0.0457		[CO2]*Spot/Assay(192-ACH1)	0.0095	-0.145065
											[Acetate]*[NH4+]	0.0099	0.0953222
											[NO3-]*Spot/Assay(1-ACH1)	0.0101	-0.105829
											[Acetate]*Spot/Assay(25-PCK1a)	0.0118	0.107682
											Spot/Assay(25-PCK1a)	0.012	-0.138956
											[CO2]*Spot/Assay(1-ACH1)	0.0149	-0.136015
											Light*Spot/Assay(25-PCK1a)	0.0162	0.100753
											[NO3-]*Spot/Assay(35-MAS1)	0.0175	0.0976586
											[NO3-]*Spot/Assay(13-ACS3)	0.0176	0.0975735
											[NO3-]*Spot/Assay(192-ACH1)	0.0187	-0.0966634
											[Acetate]*Spot/Assay(56-CAT1)	0.0229	0.0939583
											[Acetate]*Spot/Assay(10-ACS3)	0.0242	-0.0931035
											[CO2]*Spot/Assay(190-ACH1)	0.0275	-0.123071

## Sheet: Cluster 5
	Model parameters							Statistically significant effects (p≤0.05)			Details for statistically significant coefficients (p≤0.05)
	R²	R² adjusted	RMSEF	Y average scale	Whole-model p-value	Lack-of-fit p-value		Effect	p-value		Effect	p-value	β-weight
	0.62	0.52	0.67	2.09	<0.0001	0.0134		Light	<0.0001		Light	<0.0001	0.320415
								[NH4+]*Spot/Assay	<0.0001		[CO2]	<0.0001	0.186067
								[CO2]	<0.0001		[Acetate]	<0.0001	0.21357
								[Acetate]	<0.0001		[NH4+]*Spot/Assay(243-GLN2)	<0.0001	-0.192267
								[NO3-]²	0.0003		[NH4+]*Spot/Assay(105-GLN2)	<0.0001	-0.175279
								[Acetate]*Light	0.0005		[NH4+]*Spot/Assay(112-UPTG1)	0.0001	0.16072
								[Acetate]*Spot/Assay	0.0006		[NO3-]²	0.0003	-0.251657
								Light*Spot/Assay	0.0013		[Acetate]*Light	0.0005	0.135849
								[NH4+]	0.0015		[NH4+]	0.0015	-0.129081
								[Acetate]*[NH4+]	0.0062		[NH4+]*Spot/Assay(106-GLN2)	0.0016	-0.133247
								[CO2]*Spot/Assay	0.0097		Light*Spot/Assay(φPSII800)	0.0019	0.128
								[NH4+]*[CO2]	0.0168		[NH4+]*Spot/Assay(215-UPTG1)	0.0024	0.127954
								[NO3-]*[CO2]	0.0283		Light*Spot/Assay(243-GLN2)	0.003	-0.122789
								[Acetate]²	0.032		[CO2]*Spot/Assay(63-BLD10)	0.0031	-0.168013
								Light*[CO2]	0.0346		[NH4+]*Spot/Assay(63-BLD10)	0.0041	0.120654
											[Acetate]*Spot/Assay(243-GLN2)	0.0048	-0.118409
											[Acetate]*[NH4+]	0.0062	0.102347
											[CO2]*Spot/Assay(75-METM)	0.0124	0.141748
											[NH4+]*[CO2]	0.0168	-0.116576
											[CO2]*Spot/Assay(φPSII800)	0.0168	-0.135
											[Acetate]*Spot/Assay(113-UPTG1)	0.0196	0.0977419
											[Acetate]*Spot/Assay(77-MPPA2)	0.0217	0.0961341
											Light*Spot/Assay(77-MPPA2)	0.0254	-0.0935268
											[Acetate]*Spot/Assay(P800)	0.026	-0.0932026
											[NO3-]*[CO2]	0.0283	0.0925315
											[Acetate]²	0.032	0.148145
											Spot/Assay(63-BLD10)	0.0335	0.120077
											Light*[CO2]	0.0346	0.111159
											[Acetate]*Spot/Assay(4-HSP70B)	0.0346	0.0884584

## Sheet: Cluster 6
	Model parameters							Statistically significant effects (p≤0.05)			Details for statistically significant coefficients (p≤0.05)
	R²	R² adjusted	RMSEF	Y average scale	Whole-model p-value	Lack-of-fit p-value		Effect	p-value		Effect	p-value	β-weight
	0.65	0.55	0.65	2.11	<0.0001	0.9859		[NO3-]	<0.0001		[NO3-]	<0.0001	0.380859
								[NH4+]*[NO3-]	<0.0001		[NH4+]*[NO3-]	<0.0001	-0.258255
								[Acetate]*Spot/Assay	<0.0001		[Acetate]*Spot/Assay(185-RPSA)	<0.0001	-0.279246
								[Acetate]	<0.0001		[Acetate]	<0.0001	0.227503
								[NH4+]	<0.0001		[NH4+]	<0.0001	0.197972
								Light	<0.0001		Light	<0.0001	0.213702
								Light*[NH4+]	0.0004		Light*[NH4+]	0.0004	0.146401
								Light*[NO3-]	0.0027		[CO2]*Spot/Assay(185-RPSA)	0.0007	-0.229952
								[Acetate]*[NH4+]	0.0064		Light*[NO3-]	0.0027	0.117848
								[NO3-]²	0.0125		[Acetate]*[NH4+]	0.0064	0.123239
								[CO2]*Spot/Assay	0.0343		[NO3-]²	0.0125	-0.204124
											[Acetate]*Spot/Assay(210-SEBP1)	0.0139	-0.122499
											Spot/Assay(185-RPSA)	0.0151	0.16337
											[Acetate]*Spot/Assay(68-BCR1)	0.0172	-0.118626
											[Acetate]*Spot/Assay(70-EEF1A1)	0.0353	0.104661
											Light*Spot/Assay(68-BCR1)	0.0483	-0.0968546

## Sheet: Cluster 7
	Model parameters							Statistically significant effects (p≤0.05)			Details for statistically significant coefficients (p≤0.05)
	R²	R² adjusted	RMSEF	Y average scale	Whole-model p-value	Lack-of-fit p-value		Effect	p-value		Effect	p-value	β-weight
	0.71	0.64	0.59	1.78	<0.0001	<0.0001		[NH4+]	<0.0001		[NH4+]	<0.0001	-0.371944
								[NO3-]	<0.0001		[NO3-]	<0.0001	-0.35847
								[NH4+]*[NO3-]	<0.0001		[NH4+]*[NO3-]	<0.0001	0.224395
								[Acetate]*Spot/Assay	<0.0001		[Acetate]	<0.0001	0.229971
								[Acetate]	<0.0001		[NO3-]²	<0.0001	0.317896
								Light*Spot/Assay	<0.0001		[Acetate]*[NH4+]	<0.0001	-0.15517
								[NO3-]²	<0.0001		[NH4+]²	<0.0001	0.263997
								[Acetate]*[NH4+]	<0.0001		Light²	<0.0001	-0.230089
								[NH4+]²	<0.0001		[Acetate]*Spot/Assay(CR)	<0.0001	0.153483
								Light²	<0.0001		[Acetate]*Spot/Assay(MACYT)	<0.0001	0.152593
								[CO2]*Spot/Assay	<0.0001		[CO2]*Spot/Assay(163-GSTS2)	<0.0001	0.203969
								Light*[NH4+]	0.0002		[Acetate]*Spot/Assay(182-FNR1)	<0.0001	-0.147048
								[Acetate]²	0.0003		Light*Spot/Assay(126-CPX1)	<0.0001	-0.137753
								[NO3-]*Spot/Assay	0.0044		[CO2]*Spot/Assay(Linolenic acid)	<0.0001	-0.172082
								Light*[NO3-]	0.0052		Light*[NH4+]	0.0002	-0.0972113
								[NH4+]*[CO2]	0.0126		Light*Spot/Assay(β-carotene)	0.0003	-0.117
								[Acetate]*[CO2]	0.0495		[NO3-]*Spot/Assay(MAALT)	0.0003	0.116425
											[Acetate]²	0.0003	-0.185066
											[Acetate]*Spot/Assay(104-IDH2)	0.0005	0.114259
											Spot/Assay(163-GSTS2)	0.0006	-0.153221
											Light*Spot/Assay(42-ATPA)	0.0006	0.111305
											[NO3-]*Spot/Assay(CR)	0.0023	0.0976656
											Light*Spot/Assay(246-FNR1)	0.003	-0.0938381
											[Acetate]*Spot/Assay(163-GSTS2)	0.0037	-0.0932855
											[Acetate]*Spot/Assay(246-FNR1)	0.0051	-0.0899077
											Light*[NO3-]	0.0052	-0.0696278
											Light*Spot/Assay(163-GSTS2)	0.0055	0.0878352
											[NO3-]*Spot/Assay(MACYT)	0.0059	0.0880461
											Light*Spot/Assay(MACYT)	0.0105	0.0808902
											Light*Spot/Assay(186-ATP2)	0.0111	0.080363
											Spot/Assay(Linolenic acid)	0.0119	0.108248
											[NH4+]*[CO2]	0.0126	-0.0943133
											[Acetate]*Spot/Assay(67-AGS1)	0.0135	-0.0792362
											Light*Spot/Assay(MAALT)	0.0169	0.0755189
											Light*Spot/Assay(CR)	0.0319	0.0678149
											Spot/Assay(42-ATPA)	0.034	0.0972854
											[CO2]*Spot/Assay(MAALT)	0.0374	0.0911803
											Light*Spot/Assay(18-ATP2)	0.0487	0.0631925
											[Acetate]*[CO2]	0.0495	-0.0733573
											[CO2]*Spot/Assay(18-ATP2)	0.05	-0.0857141

## Sheet: Cluster 8
	Model parameters							Statistically significant effects (p≤0.05)			Details for statistically significant coefficients (p≤0.05)
	R²	R² adjusted	RMSEF	Y average scale	Whole-model p-value	Lack-of-fit p-value		Effect	p-value		Effect	p-value	β-weight
	0.75	0.67	0.55	1.9	<0.0001	<0.0001		[Acetate]	0.0001		[Acetate]	<0,0001	-0.370892
								Light	0.0001		Light	<0,0001	-0.37422
								[NO3-]	0.0001		[NO3-]	<0,0001	-0.258084
								[NH4+]	0.0001		[NH4+]	<0,0001	-0.226364
								[CO2]	0.0001		[CO2]	<0,0001	-0.16382
								[NO3-]²	0.0001		[NO3-]²	<0,0001	0.328908
								[NH4+]*[NO3-]	0.0001		[NH4+]*[NO3-]	<0,0001	0.155144
								[Acetate]*[NH4+]	0.0001		[Acetate]*[NH4+]	<0,0001	-0.14688
								[NH4+]²	0.0047		Light*Spot/Assay(Neoxanthin)	0.0044	-0.114
								[NO3-]*[CO2]	0.0121		[NH4+]²	0.0047	0.188911
								[NH4+]*[CO2]	0.0178		[NO3-]*[CO2]	0.0121	-0.106175
											Light*Spot/Assay(135-LHCBM3)	0.0165	0.0968199
											[NH4+]*[CO2]	0.0178	0.115364
											[CO2]*Spot/Assay(240-FNR1)	0.0466	-0.112589
