# Supplementary material for: New Features on the Environmental Regulation of Metabolism Revealed by Modeling the Cellular Proteomic Adaptations Induced by Light, Carbon, and Inorganic Nitrogen in Chlamydomonas reinhardtii
Source: Front Plant Sci. 2016 Aug 9;7:1158. doi: 10.3389/fpls.2016.01158 (PMC4977305; doi:10.3389/fpls.2016.01158)
Supplement: Supplementary file 10 [file DataSheet10.XLSX]

## Sheet: Summary of model parameters
	Additional file 10.xlsx Details of individual MLRs for model parameters and stepwise-selected effects.
	The results for protein spots and additional assays are described in two separate sheets, in which biological variables are classified by cluster and experimental method, respectively. β-weights and p-values are highlighted in bold when the effect is statistically significant (p≤0.05). AICcALL and AICcMOD are for a model which would contain all 19 initial effects and the model built from the step…

## Sheet: Spots
	Y variable	Cluster	Model parameters								Stepwise-selected effects																																						Regression equation (the terms in red are for [CO2]=1.5)
			AICcALL	AICcMOD	R²	R² adjusted	RMSEF	Y average scale	Whole-model p-value	Lack-of-fit p-value	[Acetate]		[Acetate]²		Light		Light²		[NH4+]		[NH4+]²		[NO3-]		[NO3-]²		[CO2]		[Acetate]*Light		[Acetate]*[NH4+]		[Acetate]*[NO3-]		[Acetate]*[CO2]		Light*[NH4+]		Light*[NO3-]		Light*[CO2]		[NH4+]*[NO3-]		[NH4+]*[CO2]		[NO3-]*[CO2]
											p-value	β-weight	p-value	β-weight	p-value	β-weight	p-value	β-weight	p-value	β-weight	p-value	β-weight	p-value	β-weight	p-value	β-weight	p-value	β-weight	p-value	β-weight	p-value	β-weight	p-value	β-weight	p-value	β-weight	p-value	β-weight	p-value	β-weight	p-value	β-weight	p-value	β-weight	p-value	β-weight	p-value	β-weight
	46-RBCL	1	96.3	15.9	0.43	0.32	0.27	0.7	0.0083	0.1066	0.0006	-0.742578							0.0435	0.320594							0.5085	0.0997325			0.4289	-0.119616			0.0806	0.350547													Y = 0.93 - 0.534*[Acetate] + 0.0151*[NH4+] - 0.0118*([Acetate]-0.484)*([NH4+]-7.50) + 0.0635 + 0.398*([Acetate]-0.484)
	47-RBCL	1	93.5	1.6	0.51	0.39	0.2	0.44	0.0044	0.6309	0.1198	-0.22975	0.1406	0.386032									0.2706	0.234091	0.0388	-0.583826	0.0062	0.437863																			0.1278	0.289561	Y = 0.84 - 0.130*[Acetate] + 0.925*([Acetate]-0.484)² + 0.00664*[NO3-] -0.0034*([NO3-]-9.06)² + 0.219 + 0.0131*([NO3-]-9.06)
	50-RBCL	1	98	9.2	0.49	0.39	0.24	0.68	0.0027	0.0939	0.0001	-0.823042							0.0418	0.308124							0.6645	0.0621505			0.5855	-0.0782972			0.0228	0.4444													Y = 0.93 - 0.568*[Acetate] + 0.0139*[NH4+] - 0.00742*([Acetate]-0.484)*([NH4+]-7.50) + 0.0379 + 0.484*([Acetate]-0.484)
	51-RBCL	1	102.9	8	0.5	0.38	0.22	0.67	0.0045	0.2262	0.0004	-0.76194	0.0442	0.441308					0.1543	0.211743	0.0115	-0.561845					0.6042	0.0769283							0.0023	0.630992													Y = 1.06 - 0.474*[Acetate] + 1.17*([Acetate]-0.484)² + 0.00860*[NH4+] - 0.00703*([NH4+]-7.50)² + 0.0423 + 0.620*([Acetate]-0.484)
	52-RBCL	1	103.3	8.5	0.52	0.41	0.22	0.71	0.0031	0.0918	0.0082	-0.524262	0.0165	0.640281									0.0015	0.573302	0.0024	-0.893347	0.1468	0.216155							0.0059	0.548538													Y = 0.91 - 0.334*[Acetate] + 1.73*([Acetate]-0.484)² + 0.0184*[NO3-] - 0.00577*([NO3-]-9.06)² + 0.122 + 0.553*([Acetate]-0.484)
	188-RBCL	1	94.2	6.8	0.5	0.38	0.21	0.64	0.0045	0.4533	0.0281	-0.432839	0.0413	0.545127									0.001	0.612449	0.0032	-0.876066	0.2807	0.1619							0.0096	0.520265													Y = 0.84 - 0.264*[Acetate] + 1.41*([Acetate]-0.484)² + 0.0188*[NO3-] - 0.00541*([NO3-]-9.06)² + 0.0875 + 0.502*([Acetate]-0.484)
	3-TRK1	1	79	-14.7	0.42	0.33	0.16	0.4	0.0046	0.926									0.9709	0.00543916			0.0004	0.629198	0.1429	-0.234743																	0.1066	-0.245705					Y = 0.68 + 0.000159*[NH4+] + 0.0142*[NO3-] - 0.00107*([NO3-]-9.06)² - 0.000754*([NH4+]-7.50)*([NO3-]-9.06)
	5-TRK1	1	75.6	-25	0.66	0.58	0.13	0.35	<0.0001	0.0988									0.0137	-0.409865			0.0001	0.567571	0.0431	-0.273606	0.0596	0.240124															0.0023	-0.396461	0.013	0.412806			Y = 0.73 - 0.0120*[NH4+] + 0.0128*[NO3-] - 0.00124*([NO3-]-9.06)² - 0.00121*([NH4+]-7.50)*([NO3-]-9.06) + 0.0951 + 0.0186*([NH4+]-7.50)
	8-TRK1	1	70.8	-33.4	0.45	0.39	0.13	0.39	0.001	0.7625									0.2886	0.156196			0.0013	0.518284																			0.0143	-0.375144					Y = 0.61 + 0.00361*[NH4+] + 0.00918*[NO3-] - 0.000909*([NH4+]-7.50)*([NO3-]-9.06)
	199-BCR1	2	65.8	-10.3	0.78	0.69	0.14	0.5	<0.0001	0.1166	0.1927	0.136683			0.0003	-0.456867			0.0146	0.269311	0.9458	0.0105296	0.0007	0.444568	0.1649	-0.229844					0.0057	0.315866	0.0124	0.278787									0.0001	-0.467704					Y = 0.89 + 0.0787*[Acetate] - 0.00129*Light + 0.0101*[NH4+] + 0.000122*([NH4+]-7.50)² + 0.0129*[NO3-] - 0.00134*([NO3-]-9.06)² + 0.0250*([Acetate]-0.484)*([NH4+]-7.50) + 0.0165*([Acetate]-0.484)*([NO3-]-9.06) - 0.00184*([NH4+]-7.50)*([NO3-]-9.06)
	248-CYP55B1	2	124.7	31.5	0.82	0.77	0.3	0.88	<0.0001	0.7069					0.0005	-0.361436	0.0821	-0.239528	0.071	0.165424			<0.0001	0.73272	0.0723	-0.254915													0.0742	-0.161932			0.0052	0.268212					Y = 1.33 - 0.00250*Light - 0.0000370*(Light-106)² + 0.0152*[NH4+] + 0.0519*[NO3-] - 0.00363*([NO3-]-9.06)² - 0.000117*(Light-106)*([NO3-]-9.06) + 0.00258*([NH4+]-7.50)*([NO3-]-9.06)
	253-EFTU_III	2	133.9	62.4	0.61	0.45	0.45	0.71	0.0048	0.8182	0.4234	0.110831			0.0046	-0.454386			0.0159	0.354308	0.4745	0.148817	0.2359	0.183422	0.995	0.00134374					0.0414	0.298034	0.9797	0.00351429									0.0089	-0.390089					Y = 0.55 + 0.149*[Acetate] - 0.00300*Light + 0.0311*[NH4+] + 0.00402*([NH4+]-7.50)² + 0.0124*[NO3-] + 0.0000183*([NO3-]-9.06)² + 0.0550*([Acetate]-0.484)*([NH4+]-7.50) + 0.000485*([Acetate]-0.484)*([NO3-]-9.06) - 0.00359*([NH4+]-7.50)*([NO3-]-9.06)
	17-FTSH1	2	113.4	23.3	0.74	0.64	0.25	0.9	<0.0001	0.8916	0.0208	-0.284069			0.0451	-0.240419			0.0947	0.19563	0.9475	-0.00747427	0.0195	0.280474							0.0003	0.485813					0.1176	-0.182919					0.002	-0.390259					Y = 1.04 - 0.269*[Acetate] - 0.00110*Light + 0.0121*[NH4+] - 0.000139*([NH4+]-7.50)² + 0.0133*[NO3-] + 0.0631*([Acetate]-0.484)*([NH4+]-7.50) - 0.000114*(Light-106)*([NH4+]-7.50) - 0.00252*([NH4+]-7.50)*([NO3-]-9.06)
	82-ICL1	2	132.3	41.9	0.73	0.64	0.34	0.85	<0.0001	0.6867	0.0038	0.35745			0.0025	-0.381055			0.0025	0.383811			0.0007	0.455355	0.0503	-0.2404			0.0968	-0.194106	0.0568	0.223944											0.0453	-0.233064					Y = 0.65 + 0.450*[Acetate] - 0.00236*Light + 0.0316*[NH4+] + 0.0288*[NO3-] - 0.00306*([NO3-]-9.06)² - 0.00249*([Acetate]-0.484)*(Light-106) + 0.0387*([Acetate]-0.484)*([NH4+]-7.50) - 0.00201*([NH4+]-7.50)*([NO3-]-9.06)
	118-LHCB5	2	89.5	-1	0.6	0.45	0.17	0.69	0.004	0.603	0.0113	-0.388303			0.0034	-0.456829			0.0602	0.273359	0.1193	-0.22395	0.2885	0.149147							0.2899	0.152008					0.1207	0.223311					0.1476	-0.206257					Y = 1.14 - 0.201*[Acetate] - 0.00114*Light + 0.00927*[NH4+] - 0.00228*([NH4+]-7.50)² + 0.00388*[NO3-] + 0.0108*([Acetate]-0.484)*([NH4+]-7.50) + 0.0000762*(Light-106)*([NH4+]-7.50) - 0.00073*([NH4+]-7.50)*([NO3-]-9.06)
	153-POA1	2	-1	-75.4	0.89	0.83	0.04	0.17	<0.0001	0.2301	0.788	-0.0265335			0.0025	-0.274816	0.0049	-0.254388	0.0008	-0.397592			0.6962	0.029969			0.0094	-0.221342	<0.0001	0.557516	0.0038	0.258503	0.0003	0.343854	0.0041	0.338549							0.0303	-0.180312	0.0037	0.368564			Y = 0.94 - 0.00605*[Acetate] - 0.000308*Light - 0.00000637*(Light-106)² - 0.00592*[NH4+] + 0.000343*[NO3-] + 0.00129*([Acetate]-0.484)*(Light-106) + 0.00810*([Acetate]-0.484)*([NH4+]-7.50) + 0.00805*([Acetate]-0.484)*([NO3-]-9.06) - 0.000281*([NH4+]-7.50)*([NO3-]-9.06) - 0.0447 + 0.122*([Acetate]-0.484) + 0.00845*([NH4+]-7.50)
	172-PSBP1	2	74.1	-4.6	0.74	0.63	0.16	0.66	<0.0001	0.0702	0.2956	0.11879			0.0058	-0.359507			0.001	0.421967	0.4134	-0.139142	0.0018	0.437275	0.0951	-0.30414					0.0724	0.211952	0.2835	0.122632									0.0064	-0.334546					Y = 0.84 + 0.0686*[Acetate] - 0.00102*Light + 0.0159*[NH4+] - 0.00162*([NH4+]-7.50)² + 0.0127*[NO3-] - 0.00178*([NO3-]-9.06)² + 0.0168*([Acetate]-0.484)*([NH4+]-7.50) + 0.00727*([Acetate]-0.484)*([NO3-]-9.06) - 0.00132*([NH4+]-7.50)*([NO3-]-9.06)
	176-PSBP1	2	33.1	-41.7	0.76	0.68	0.1	0.39	<0.0001	0.2072	0.5127	-0.0871201			0.3813	-0.0915052			<0.0001	0.486289	0.0003	-0.44492					0.0012	-0.377916							0.0941	0.246362	0.0104	0.304634											Y = 1.10 - 0.0334*[Acetate] - 0.000173*Light + 0.0122*[NH4+] - 0.00344*([NH4+]-7.50)² + 0.0000784*(Light-106)*([NH4+]-7.50) - 0.128 + 0.149*([Acetate]-0.484)
	28-CPN60A	3	66.8	3.1	0.76	0.67	0.18	0.5	<0.0001	0.196	0.0585	-0.214298			0.1039	0.177594			<0.0001	0.68501			0.0084	0.305063			0.1137	-0.172161	0.034	-0.258832									0.0076	0.309869			0.0057	-0.321314	0.007	-0.435203			Y = 0.57 - 0.146*[Acetate] + 0.000594*Light + 0.0305*[NH4+] + 0.0104*[NO3-] - 0.00179*([Acetate]-0.484)*(Light-106) + 0.000108*(Light-106)*([NO3-]-9.06) - 0.00150* ([NH4+]-7.50)*([NO3-]-9.06) - 0.104 - 0.0298*([NH4+]-7.50)
	29-CPN60A	3	104.2	29.6	0.63	0.5	0.28	0.61	0.0014	0.7552					0.4102	-0.141722			0.001	0.641054			0.064	0.250516			0.9666	-0.00542436											0.0165	0.331407	0.0768	0.311704	0.0068	-0.381183	0.0031	-0.557606			Y = 0.58 - 0.000615*Light + 0.0370*[NH4+] + 0.0111*[NO3-] + 0.000150*(Light-106)*([NO3-]-9.06) - 0.00230*([NH4+]-7.50)*([NO3-]-9.06) - 0.00424 + 0.00208*(Light-106) - 0.0496*([NH4+]-7.50)
	30-CPN60A	3	107.8	31.5	0.84	0.75	0.23	0.63	<0.0001	0.0859	0.001	-0.366034			0.0038	0.357504	0.0046	0.521771	<0.0001	0.655721	0.0398	-0.351938	0.2342	0.113003			0.2638	-0.107379	0.0206	-0.258563			0.0138	-0.257835					0.0298	0.219378			0.0241	-0.228388	0.0002	-0.602742			Y = 0.51 - 0.364*[Acetate] + 0.00175*Light + 0.0000570*(Light-106)² + 0.0426*[NH4+] - 0.00705*([NH4+]-7.50)² + 0.00565*[NO3-] - 0.00262*([Acetate]-0.484)*(Light-106) - 0.0263*([Acetate]-0.484)*([NO3-]-9.06) + 0.000112*(Light-106)*([NO3-]-9.06) - 0.00155*([NH4+]-7.50)*([NO3-]-9.06) - 0.0946 - 0.0603*([NH4+]-7.50)
	31-CPN60A	3	122.1	46.1	0.56	0.41	0.38	0.59	0.007	0.7637					0.9904	0.00222931			0.0043	0.582779			0.121	0.224852			0.5042	-0.0942242											0.0191	0.350431	0.2947	0.195686	0.0442	-0.295689	0.002	-0.635667			Y = 0.66 + 0.0000120*Light + 0.0419*[NH4+] + 0.0124*[NO3-] + 0.000198*(Light-106)*([NO3-]-9.06) - 0.00222*([NH4+]-7.50)*([NO3-]-9.06) - 0.0917 + 0.00163*(Light-106) - 0.0703*([NH4+]-7.50)
	1-ACH1	4	76.5	3.6	0.8	0.72	0.18	0.48	<0.0001	0.0783	0.0042	-0.394574			0.175	0.179701	0.0091	0.288699					0.1737	-0.134704			0.0008	-0.377901	0.0006	-0.38964					0.0067	0.373352			0.0332	-0.218141	0.0006	-0.499939							Y = 0.79 - 0.297*[Acetate] + 0.000664*Light + 0.0000238*(Light-106)² - 0.00509*[NO3-] - 0.00298*([Acetate]-0.484)*(Light-106) - 0.0000841*(Light-106)*([NO3-]-9.06) - 0.252 + 0.444*([Acetate]-0.484) - 0.00284*(Light-106)
	190-ACH1	4	94.7	-32.7	0.88	0.83	0.1	0.4	<0.0001	0.1591	0.6339	0.0483224			0.0939	-0.144218							0.0034	-0.278252	0.0024	0.299434	0.0067	-0.255717	0.0009	-0.323713					0.0003	0.449595			<0.0001	-0.519104									Y = 0.76 + 0.0249*[Acetate] - 0.000364*Light - 0.00720*[NO3-] + 0.00153*([NO3-]-9.06)² - 0.00171*([Acetate]-0.484)*(Light-106) - 0.000137*(Light-106)*([NO3-]-9.06) - 0.116 + 0.385*([Acetate]-0.484)
	192-ACH1	4	68.6	-27.2	0.89	0.85	0.1	0.41	<0.0001	0.0656	0.0002	-0.456648			0.0297	-0.179931	0.0141	0.231467					0.0167	0.28454			<0.0001	-0.44934	<0.0001	-0.402909					<0.0001	0.524706			0.0046	-0.253258	0.0003	-0.446628							Y = 0.79 - 0.269*[Acetate] + 0.000828*Light + 0.0000133*(Light-106)² - 0.00532*[NO3-] - 0.00243*([Acetate]-0.484)*(Light-106) - 0.0000772*(Light-106)*([NO3-]-9.06) - 0.232 + 0.493*([Acetate]-0.484) - 0.00202*(Light-106)
	10-ACS3	4	97.9	6.9	0.66	0.58	0.22	0.54	<0.0001	0.6805	0.0098	-0.421754			<0.0001	-0.555088			0.036	0.269598							0.0131	-0.312355	0.067	-0.229876					0.0557	0.306477													Y = 1.13 - 0.312*[Acetate] - 0.00202*Light + 0.0130*[NH4+] - 0.00173*([Acetate]-0.484)*(Light-106) - 0.205 + 0.359*([Acetate]-0.484)
	11-ACS3	4	106.4	24	0.55	0.42	0.27	0.5	0.0036	0.7824	0.156	-0.204866			0.0039	-0.452868	0.1027	0.242386	0.047	0.298208			0.0584	0.274883					0.0876	-0.251271			0.8636	0.02414															Y = 0.65 - 0.162*[Acetate] - 0.00176*Light + 0.0000210*(Light-106)² + 0.0154*[NH4+] + 0.0109*[NO3-] - 0.00202*([Acetate]-0.484)*(Light-106) + 0.00196*([Acetate]-0.484)*([NO3-]-9.06)
	13-ACS3	4	128.2	18.8	0.7	0.58	0.23	0.72	0.0004	0.7003	0.4289	-0.101858			0.0008	-0.484917			0.0039	0.401763			0.0338	0.319296	0.7775	0.0420201			0.1005	-0.215045									0.0626	-0.242277			0.079	-0.229428					Y = 0.84 - 0.0829*[Acetate] - 0.00193*Light + 0.0214*[NH4+] + 0.0132*[NO3-] + 0.000309*([NO3-]-9.06)² - 0.00180*([Acetate]-0.484)*(Light-106) - 0.000102*(Light-106)*([NO3-]-9.06) - 0.00132*([NH4+]-7.50)*([NO3-]-9.06)
	86-AST1	4	92	13.1	0.73	0.65	0.23	0.49	<0.0001	0.5238	0.5702	0.0627229			<0.0001	-0.539934	0.0185	0.281289	0.0098	0.311399			0.0284	0.251274					0.0054	-0.336069			0.7139	-0.0401735															Y = 0.70 + 0.0538*[Acetate] - 0.00228*Light + 0.0000265*(Light-106)² + 0.0174*[NH4+] + 0.0108*[NO3-] - 0.00293*([Acetate]-0.484)*(Light-106) - 0.00354*([Acetate]-0.484)*([NO3-]-9.06)
	56-CAT1	4	97.4	0.7	0.8	0.73	0.18	0.39	<0.0001	0.1657	0.0193	0.242358			<0.0001	-0.571769			0.0023	0.336506			0.0059	0.289412					0.0006	-0.392381			0.0412	0.207859					0.016	-0.248508			0.0466	-0.201048					Y = 0.76 + 0.185*[Acetate] - 0.00214*Light + 0.0167*[NH4+] + ¨0.0111*[NO3-] - 0.00304*([Acetate]-0.484)*(Light-106) + 0.0162*([Acetate]-0.484)*([NO3-]-9.06) - 0.0000970*(Light-106)*([NO3-]-9.06) - 0.00105*([NH4+]-7.50)*([NO3-]-9.06)
	57-CAT1	4	63.6	-14.9	0.64	0.52	0.14	0.4	0.0009	0.4271	0.4567	-0.0965091			0.0015	-0.457731			0.9657	-0.00553857			0.0213	-0.332163	0.0624	0.261397							0.0132	0.339231					0.0129	-0.339045			0.0065	-0.378085					Y = 0.99 - 0.0435*[Acetate] - 0.00101*Light - 0.000163*[NH4+] - 0.00752*[NO3-] + 0.00119*([NO3-]-9.06)² + 0.0157*([Acetate]-0.484)*([NO3-]-9.06) - 0.0000783*(Light-106)*([NO3-]-9.06) - 0.00116*([NH4+]-7.50)*([NO3-]-9.06)
	34-MAS1	4	116.6	39.6	0.68	0.59	0.34	0.68	<0.0001	0.1542	0.7759	-0.0340287			0.0003	-0.500491	0.0129	0.324323	0.0156	0.313434			0.0255	0.278382					0.0221	-0.291681			0.1421	0.178313															Y = 0.65 - 0.0407*[Acetate] - 0.00294*Light + 0.0000425*(Light-106)² + 0.0245*[NH4+] + 0.0167*[NO3-] - 0.00355*([Acetate]-0.484)*(Light-106) + 0.0219*([Acetate]-0.484)*([NO3-]-9.06)
	35-MAS1	4	138.4	47.8	0.8	0.73	0.37	0.87	<0.0001	0.1125	0.1994	0.127292			<0.0001	-0.484947			0.0129	0.263178			0.0129	0.272723	0.0107	0.28019			0.001	-0.36972									0.0074	-0.27941			0.0027	-0.318746					Y = 0.58 + 0.203*[Acetate] - 0.00380*Light + 0.0274*[NH4+] + 0.0219*[NO3-] + 0.00452*([NO3-]-9.06)² - 0.0060*([Acetate]-0.484)*(Light-106) - 0.000228*(Light-106)*([NO3-]-9.06) - 0.00348*([NH4+]-7.50)*([NO3-]-9.06)
	25-PCK1a	4	77.8	-24.9	0.82	0.77	0.13	0.39	<0.0001	0.1712	0.0112	0.305372			0.0022	-0.305306			0.0213	0.225556							0.2835	0.0970662			<0.0001	0.605727			0.0324	0.255869													Y = 0.62 + 0.182*[Acetate] - 0.000896*Light + 0.00878*[NH4+] + 0.0502*([Acetate]-0.484)*([NH4+]-7.50) + 0.0511 + 0.250*([Acetate]-0.484)
	27-PCK1a	4	66.7	-19.1	0.89	0.82	0.11	0.34	<0.0001	0.8994	0.3789	0.0893502			<0.0001	-0.569283	0.0134	0.234038	0.9702	0.00318984			0.0214	0.205062			0.0005	0.335937	0.0284	-0.190605	0.0008	0.323016			0.0007	0.406805			0.0061	-0.25157			0.011	-0.228439					Y = 0.59 + 0.0501*[Acetate] - 0.00157*Light + 0.0000136*(Light-106)² + 0.000117*[NH4+] + 0.00580*[NO3-] - 0.00109*([Acetate]-0.484)*(Light-106) + 0.0251*([Acetate]-0.484)*([NH4+]-7.50) - 0.0000732*(Light-106)*([NO3-]-9.06) - 0.000885*([NH4+]-7.50)*([NO3-]-9.06) + 0.166 + 0.373*([Acetate]-0.484)
	87-PGK1	4	157.1	12.7	0.77	0.69	0.22	0.61	<0.0001	0.062	0.2545	0.13778			<0.0001	-0.594802	0.0021	0.424931	0.2848	-0.131982			0.1975	-0.14484					0.0441	-0.235092			0.1626	0.157587															Y = 1.16 + 0.119*[Acetate] - 0.00253*Light + 0.0000387*(Light-106)² - 0.00742*[NH4+] - 0.00626*[NO3-] - 0.00210*([Acetate]-0.484)*(Light-106) + 0.0139*([Acetate]-0.484)*([NO3-]-9.06)
	38-ATPA	5	94	-7.2	0.45	0.39	0.19	0.44	0.0007	0.3802					0.0038	0.44714							0.1491	0.221022	0.0043	-0.463442																							Y = 0.98 + 0.00120*Light + 0.00606*[NO3-] - 0.00256*([NO3-]-9.06)²
	63-BLD10	5	135	42	0.5	0.43	0.4	0.9	0.0006	0.4913					0.071	0.258438							0.0109	0.395829	0.0003	-0.627884	0.0483	-0.291522																					Y = 1.77 + 0.00149*Light + 0.0234*[NO3-] - 0.00748*([NO3-]-9.06)² - 0.304
	105-GLN2	5	64.9	-5.7	0.85	0.8	0.16	0.53	<0.0001	0.4664	0.0344	0.185476			0.5009	0.0639395	0.0015	-0.501598	<0.0001	-0.636771	0.0028	0.453617					<0.0001	0.396503			0.6145	-0.042033					0.0426	0.174848											Y = 1.02 + 0.151*[Acetate] + 0.000256*Light - 0.0000449*(Light-106)² - 0.0339*[NH4+] + 0.00744*([NH4+]-7.50)² - 0.00471*([Acetate]-0.484)*([NH4+]-7.50) + 0.0000955*(Light-106)*([NH4+]-7.50) + 0.286
	106-GLN2	5	89.6	6.2	0.73	0.63	0.2	0.6	<0.0001	0.4209	0.0397	0.245221			0.2771	0.141924	0.0905	-0.334182	<0.0001	-0.534599	0.2812	0.20386					0.0046	0.351614			0.0429	0.240642					0.4097	0.0932876											Y = 1.02 + 0.176*[Acetate] + 0.000502*Light - 0.0000264*(Light-106)² - 0.0251*[NH4+] + 0.00295*([NH4+]-7.50)² + 0.0238*([Acetate]-0.484)*([NH4+]-7.50) + 0.0000450*(Light-106)*([NH4+]-7.50) + 0.224
	243-GLN2	5	100.4	17.1	0.85	0.8	0.23	0.66	<0.0001	0.3143	0.1252	-0.130973							<0.0001	-0.550392			0.0044	-0.328973			0.0031	0.267153			0.0287	0.19282											0.0397	0.177732	0.0142	-0.285089	0.0295	0.243678	Y = 1.37 - 0.151*[Acetate] - 0.0415*[NH4+] -0.0191*[NO3-] + 0.0306*([Acetate]-0.484)*([NH4+]-7.50) + 0.00140*([NH4+]-7.50)*([NO3-]-9.06) + 0.273 - 0.0331*([NH4+]-7.50) + 0.0225*([NO3-]-9.06)
	15-HSP70A	5	75.8	-18.4	0.37	0.31	0.16	0.4	0.0041	0.3829					0.001	0.554517							0.7049	0.0609885	0.2043	-0.207284																							Y = 0.65 + 0.00117*Light + 0.00131*[NO3-] - 0.000899*([NO3-]-9.06)²
	16-HSP70A	5	42.4	-38.1	0.83	0.77	0.1	0.32	<0.0001	0.4934	0.0006	0.3484			0.0008	0.435199			0.002	-0.309647			0.0518	0.177223			0.0006	0.341308	0.0034	0.287518											0.0585	0.225331	0.007	-0.254534					Y = 0.47 + 0.160*[Acetate] + 0.000988*Light - 0.00928*[NH4+] + 0.00409*[NO3-] + 0.00134*([Acetate]-0.484)*(Light-106) - 0.000799*([NH4+]-7.50)*([NO3-]-9.06) + 0.139 + 0.000781*(Light-106)
	4-HSP70B	5	57	-29.4	0.7	0.57	0.11	0.24	0.0005	0.4396	0.0013	0.448527			0.0007	0.483435	0.045	0.265311	0.3445	0.150864			0.914	-0.0166372			0.2056	0.156914	0.8306	-0.027707															0.0072	-0.492004	0.0466	-0.321022	Y = 0.43 + 0.162*[Acetate] + 0.000860*Light + 0.0000105*(Light-106)² + 0.00357*[NH4+] - 0.000303*[NO3-] - 0.000102*([Acetate]-0.484)*(Light-106) + 0.0503 - 0.0179*([NH4+]-7.50) - 0.00931*([NO3-]-9.06)
	6-HSP70B	5	75.9	-10.8	0.64	0.51	0.15	0.28	0.0011	0.2959	0.0344	0.290534			0.7288	0.0586125			0.4276	-0.105922			0.1199	0.206053			0.011	0.350263	0.4683	-0.0960319											0.0183	0.424167	0.0059	-0.384486					Y = 0.60 + 0.138*[Acetate] + 0.000137*Light - 0.00330*[NH4+] + 0.00493*[NO3-] - 0.000465*([Acetate]-0.484)*(Light-106) - 0.00125*([NH4+]-7.50)*([NO3-]-9.06) + 0.148 + 0.00153*(Light-106)
	75-METM	5	88.8	-2.9	0.77	0.68	0.17	0.41	<0.0001	0.5733					0.523	0.0885118	0.082	-0.19411	0.2262	-0.166088			0.3062	0.106393			0.0001	0.482865													0.0286	0.310469	0.0086	-0.29035	0.056	-0.268335			Y = 0.84 + 0.000292*Light - 0.0000143*(Light-106)² - 0.00730*[NH4+] + 0.00360*[NO3-] - 0.00134*([NH4+]-7.50)*([NO3-]-9.06) + 0.287 + 0.00158*(Light-106) - 0.0182*([NH4+]-7.50)
	77-MPPA2	5	128.4	43.6	0.58	0.41	0.33	0.76	0.0098	0.6104	0.0028	0.480852	0.6331	-0.0732824	0.8454	0.0362155			0.0461	-0.305043			0.2693	-0.159162			0.0739	0.273223	0.6912	-0.0574499	0.5568	0.0914313									0.1299	0.314293							Y = 1.26 + 0.463*[Acetate] - 0.300*([Acetate]-0.484)² + 0.000171*Light - 0.0192*[NH4+] - 0.00770*[NO3-] - 0.000563*([Acetate]-0.484)*(Light-106) + 0.0121*([Acetate]-0.484)*([NH4+]-7.50) + 0.233 + 0.00229*(Light-106)
	97-SNE5	5	80.5	-0.7	0.77	0.7	0.18	0.57	<0.0001	0.1363	0.0021	0.352911			0.0088	0.375682			0.011	-0.285133			0.1351	-0.15532			0.0007	0.387127	0.6915	0.0411423											0.0227	0.32068	0.3009	0.105553					Y = 0.71 + 0.250*[Acetate] + 0.00131*Light - 0.0132*[NH4+] - 0.00553*[NO3-] + 0.000297*([Acetate]-0.484)*(Light-106) + 0.000511*([NH4+]-7.50)*([NO3-]-9.06) + 0.243 + 0.00172*(Light-106)
	112-UPTG1	5	88.4	-4.7	0.78	0.72	0.17	0.44	<0.0001	0.3635	0.0147	0.261284			<0.0001	0.461312			0.0633	0.192569			0.7112	0.0383613	0.0001	-0.468679			0.0008	0.378215							0.0821	0.177458											Y = 0.91 + 0.189*[Acetate] + 0.00164*Light + 0.00912*[NH4+] + 0.00140*[NO3-] - 0.00344*([NO3-]-9.06)² + 0.00279*([Acetate]-0.484)*(Light-106) + 0.0000863*(Light-106)*([NH4+]-7.50)
	113-UPTG1	5	110.5	13.4	0.86	0.8	0.2	0.56	<0.0001	0.0551	<0.0001	0.511077	0.0047	-0.287778	0.0002	0.514332			0.5986	-0.045573			0.2648	-0.0941816			0.0389	0.188288	<0.0001	0.484284	0.1806	0.129001									0.8023	-0.0321372							Y = 0.91 + 0.528*[Acetate] - 1.22*([Acetate]-0.484)² + 0.00261*Light - 0.00307*[NH4+] - 0.00487*[NO3-] + 0.00510*([Acetate]-0.484)*(Light-106) + 0.0185*([Acetate]-0.484)*([NH4+]-7.50) + 0.171 - 0.000245*(Light-106)
	215-UPTG1	5	92.9	-5.2	0.83	0.79	0.17	0.46	<0.0001	0.3635	0.0023	0.298609			<0.0001	0.535262			0.2644	0.0994175			0.2358	0.109499	<0.0001	-0.479693			0.0003	0.370143							0.0711	0.162435											Y = 0.85 + 0.244*[Acetate] + 0.00215*Light + 0.00532*[NH4+] + 0.00450*[NO3-] - 0.00397*([NO3-]-9.06)² + 0.00308*([Acetate]-0.484)*(Light-106) + 0.0000891*(Light-106)*([NH4+]-7.50)
	68-BCR1	6	103.6	10.1	0.53	0.46	0.24	0.7	0.0003	0.7327									0.8902	0.0184839			0.0004	0.569951	0.0331	-0.313893																	0.0016	-0.464398					Y = 0.90 + 0.000888*[NH4+] + 0.0211*[NO3-] - 0.00234*([NO3-]-9.06)² - 0.00234*([NH4+]-7.50)*([NO3-]-9.06)
	70-EEF1A1	6	123.2	29.7	0.53	0.46	0.33	0.56	0.0003	0.4456	0.0003	0.553789	0.0152	-0.348083	0.0528	0.270216													0.0836	0.238105																			Y = 0.95 + 0.552*[Acetate] - 1.48*([Acetate]-0.484)² + 0.00132*Light + 0.00242*([Acetate]-0.484)*(Light-106)
	71-EEF1A1	6	141.5	45.9	0.66	0.45	0.3	0.55	0.0158	0.7036	0.0027	0.514531	0.4444	-0.201045	0.0735	0.358108			0.0467	0.314621	0.6209	-0.119375	0.3371	0.149135	0.8102	0.0637397	0.1503	0.217234									0.6776	-0.0612078			0.9646	0.00949504	0.0609	-0.281078					Y = 0.56 + 0.453*[Acetate] - 0.791*([Acetate]-0.484)² + 0.00155*Light + 0.0181*[NH4+] - 0.00222*([NH4+]-7.50)² + 0.00658*[NO3-] + 0.000607*([NO3-]-9.06)² - 0.0000365*(Light-106)*([NH4+]-7.50) - 0.00169*([NH4+]-7.50)*([NO3-]-9.06) + 0.171 + 0.0000619*(Light-106)
	72-EEF1A1	6	127	33.3	0.65	0.44	0.24	0.58	0.0173	0.6876	0.0033	0.505684	0.7347	-0.0890499	0.1357	0.296107			0.0166	0.391566	0.7163	-0.0881319	0.3677	0.14064	0.9617	-0.0127983	0.1425	0.223147									0.9318	-0.012654			0.517	-0.14049	0.0235	-0.350111					Y = 0.60 + 0.358*[Acetate] - 0.282*([Acetate]-0.484)² + 0.00103*Light + 0.0181*[NH4+] - 0.00132*([NH4+]-7.50)² + 0.00500*[NO3-] - 0.0000982*([NO3-]-9.06)² - 0.00000609*(Light-106)*([NH4+]-7.50) - 0.00169*([NH4+]-7.50)*([NO3-]-9.06) + 0.142 - 0.000378*(Light-106)
	195-EEF1A1	6	124	25.4	0.72	0.55	0.21	0.49	0.0036	0.7574	0.0007	0.547669	0.4958	-0.161381	0.1059	0.289512			0.0142	0.361184	0.4147	-0.178789	0.2091	0.177867	0.8862	0.0342507	0.0736	0.247956									0.8327	-0.0280269			0.6433	-0.0898094	0.0235	-0.314235					Y = 0.69 + 0.379*[Acetate] - 0.500*([Acetate]-0.484)² + 0.000988*Light + 0.0164*[NH4+] - 0.00261*([NH4+]-7.50)² + 0.00618*[NO3-] + 0.000257*([NO3-]-9.06)² - 0.0000132*(Light-106)*([NH4+]-7.50) - 0.00149*([NH4+]-7.50)*([NO3-]-9.06) + 0.154 - 0.000461*(Light-106)
	193-GAP3	6	159.3	80.8	0.67	0.49	0.53	0.99	0.0057	0.9045	0.0445	0.289265	0.2264	0.320608	0.0248	0.415162			0.4473	0.102156	0.2833	-0.257369	0.0093	0.442461	0.19	-0.360034	0.8938	-0.0182636									0.2279	0.164234			0.6596	0.0865143	0.0603	-0.261557					Y = 0.63 + 0.472*[Acetate] + 2.22*([Acetate]-0.484)² + 0.00333*Light + 0.0109*[NH4+] - 0.00845*([NH4+]-7.50)² + 0.0363*[NO3-] - 0.00595*([NO3-]-9.06)² + 0.000180*(Light-106)*([NH4+]-7.50) - 0.00292*([NH4+]-7.50)*([NO3-]-9.06) - 0.0264 + 0.000180*(Light-106)
	227-GAP3	6	134.4	57.4	0.7	0.53	0.36	0.74	0.0029	0.8274	0.014	0.348278	0.786	0.067797	0.0195	0.416617			0.1271	0.201178	0.2859	-0.245423	0.0294	0.345935	0.4515	-0.195385	0.438	-0.102479									0.058	0.254591			0.6512	-0.0851594	0.0369	-0.28169					Y = 0.70 + 0.412*[Acetate] + 0.340*([Acetate]-0.484)² + 0.00242*Light + 0.0155*[NH4+] - 0.00583*([NH4+]-7.50)² + 0.0205*[NO3-] - 0.00234*([NO3-]-9.06)² + 0.000202*(Light-106)*([NH4+]-7.50) - 0.00228*([NH4+]-7.50)*([NO3-]-9.06) - 0.107 - 0.00076*(Light-106)
	101-PRK1	6	84.2	11.9	0.85	0.76	0.18	0.66	<0.0001	0.0047	0.0017	0.332604	0.025	0.422552	0.0077	0.343971			0.6701	0.0386807	0.0503	-0.329999	0.0003	0.458747	0.0063	-0.550239	0.2066	0.119635									0.0184	0.22999			0.0953	0.229997	0.0695	-0.171058					Y = 0.65 + 0.273*[Acetate] + 1.47*([Acetate]-0.484)² + 0.00138*Light + 0.00207*[NH4+] - 0.00544*([NH4+]-7.50)² + 0.0189*[NO3-] - 0.00456*([NO3-]-9.06)² + 0.000126*(Light-106)*([NH4+]-7.50) - 0.000959*([NH4+]-7.50)*([NO3-]-9.06) + 0.0868 + 0.00142*(Light-106)
	185-RPSA	6	54.8	-40	0.66	0.58	0.1	0.32	<0.0001	0.85	0.0003	-0.512401			0.0005	0.462837			0.043	0.256163							0.0273	-0.27331	0.3142	-0.122821							0.0023	0.404158											Y = 1.00 - 0.183*[Acetate] + 0.000813*Light + 0.00598*[NH4+] - 0.000447*([Acetate]-0.484)*(Light-106) + 0.0000696*(Light-106)*([NH4+]-7.50) - 0.0865
	210-SEBP1	6	123.5	22	0.53	0.46	0.29	0.77	0.0003	0.3098									0.034	0.295692			0.0006	0.540297	0.0318	-0.316014																	0.0082	-0.376663					Y = 0.91 + 0.0171*[NH4+] + 0.0241*[NO3-] - 0.00284*([NO3-]-9.06)² - 0.00228*([NH4+]-7.50)*([NO3-]-9.06)
	249-SHMT2	6	117.3	45.4	0.85	0.76	0.3	0.69	<0.0001	0.5086	0.0043	0.297096	0.0005	0.732114	0.17	0.166348			0.3709	0.0824276	0.0034	-0.52976	0.0012	0.395581	0.1026	-0.31023	0.002	0.328387									0.1849	0.12388			0.0002	0.600521	0.1025	-0.153598					Y = 0.35 + 0.408*[Acetate] + 4.27*([Acetate]-0.484)² + 0.00112*Light + 0.00740*[NH4+] - 0.0147*([NH4+]-7.50)² + 0.0273*[NO3-] - 0.00432*([NO3-]-9.06)² + 0.000114*(Light-106)*([NH4+]-7.50) - 0.00144*([NH4+]-7.50)*([NO3-]-9.06) + 0.400 + 0.00624*(Light-106)
	66-AGS1	7	112.8	24	0.8	0.75	0.27	0.46	<0.0001	0.3118	0.5654	0.0542223	0.1119	-0.283901					<0.0001	-0.602154	0.0742	0.257846	0.0001	-0.49254	0.081	0.327479																	0.0005	0.367315					Y = 1.05 + 0.0646*[Acetate] - 1.44*([Acetate]-0.484)² - 0.0469*[NH4+] + 0.00618*([NH4+]-7.50)² - 0.0295*[NO3-] + 0.00395*([NO3-]-9.06)² + 0.00299*([NH4+]-7.50)*([NO3-]-9.06)
	67-AGS1	7	105.9	24	0.66	0.56	0.27	0.48	0.0002	0.6935	0.3004	-0.129688	0.7795	-0.0641671					0.0002	-0.545732	0.1937	0.243365	0.0089	-0.398483	0.5276	0.151788																	0.0228	0.294807					Y = 1.19 - 0.117*[Acetate] - 0.247*([Acetate]-0.484)² - 0.0323*[NH4+] + 0.00443*([NH4+]-7.50)² - 0.0181*[NO3-] + 0.00139*([NO3-]-9.06)² + 0.00182*([NH4+]-7.50)*([NO3-]-9.06)
	220-ASA1	7	96.3	9.1	0.62	0.51	0.21	0.42	0.0006	0.674	0.2834	0.141528	0.0086	-0.682865					0.0023	-0.436167	0.2703	0.216143	0.0006	-0.580938	0.0431	0.532503																	0.0793	0.233716					Y = 1.17 + 0.0964*[Acetate] - 1.98*([Acetate]-0.484)² - 0.0194*[NH4+] + 0.00296*([NH4+]-7.50)² - 0.0199*[NO3-] + 0.00367*([NO3-]-9.06)² + 0.00109*([NH4+]-7.50)*([NO3-]-9.06)
	18-ATP2	7	103.3	11.5	0.61	0.48	0.21	0.4	0.0021	0.2097	0.2206	0.170247			0.0354	0.292821			0.2997	-0.182856			0.0102	-0.368968			0.1841	-0.178822									0.4041	-0.113132					0.0463	0.274807	0.0271	-0.40717			Y = 0.91 + 0.111*[Acetate] + 0.000940*Light - 0.00780*[NH4+] - 0.0121*[NO3-] - 0.0000495*(Light-106)*([NH4+]-7.50) + 0.00123*([NH4+]-7.50)*([NO3-]-9.06) - 0.103 - 0.0268*([NH4+]-7.50)
	186-ATP2	7	95.3	2.5	0.8	0.73	0.18	0.48	<0.0001	0.6997	0.0028	0.327297			0.0002	0.42737			0.0061	-0.37655			0.0029	-0.317379			0.6952	-0.0374934									0.0194	-0.241989					0.0038	0.303457	0.0364	-0.277328			Y = 0.88 + 0.257*[Acetate] + 0.00165*Light - 0.0193*[NH4+] - 0.0125*[NO3-] - 0.000127*(Light-106)*([NH4+]-7.50) + 0.00163*([NH4+]-7.50)*([NO3-]-9.06) - 0.0260 - 0.0219*([NH4+]-7.50)
	42-ATPA	7	68.1	-24.6	0.61	0.47	0.12	0.34	0.0024	0.3925	0.0562	0.274078			0.0005	0.53581			0.9914	0.00189255			0.1949	-0.177326			0.4472	-0.101796									0.3063	-0.140366					0.0084	0.378931	0.0468	-0.365246			Y = 0.66 + 0.101*[Acetate] + 0.000970*Light + 0.0000456*[NH4+] - 0.00328*[NO3-] - 0.0000347*(Light-106)*([NH4+]-7.50) + 0.000955*([NH4+]-7.50)*([NO3-]-9.06) - 0.0332 - 0.0135*([NH4+]-7.50)
	181-ATPvE	7	118.3	56.9	0.6	0.48	0.45	0.66	0.0011	0.6341	0.0332	0.299158	0.0197	-0.612216					0.0019	-0.458014	0.0808	0.358442	0.0119	-0.411892	0.2203	0.322088																	0.0569	0.261927					Y = 1.77 + 0.419*[Acetate] - 3.64*([Acetate]-0.484)² - 0.0419*[NH4+] + 0.0101*([NH4+]-7.50)² - 0.0290*[NO3-] + 0.00456*([NO3-]-9.06)² + 0.00251*([NH4+]-7.50)*([NO3-]-9.06)
	232-CIS1	7	159	69.3	0.77	0.71	0.55	0.9	<0.0001	0.6234	0.0084	0.285494	0.0002	-0.806249					0.0003	-0.414287	0.0193	0.370181	<0.0001	-0.616389	0.0022	0.656809																	0.0114	0.26945					Y = 2.06 + 0.647*[Acetate] - 7.76*([Acetate]-0.484)² - 0.0613*[NH4+] + 0.0169*([NH4+]-7.50)² - 0.0702*[NO3-] + 0.0151*([NO3-]-9.06)² + 0.00417*([NH4+]-7.50)*([NO3-]-9.06)
	126-CPX1	7	52.1	-37.9	0.88	0.84	0.1	0.37	<0.0001	0.329					<0.0001	-0.357797			<0.0001	-0.551664	<0.0001	0.449082	0.0003	-0.307377													0.0418	-0.15609	0.0086	-0.207237			0.0007	0.28083					Y = 1.08 - 0.00100*Light - 0.0206*[NH4+] + 0.00516*([NH4+]-7.50)² - 0.00882*[NO3-] - 0.0000597*(Light-106)*([NH4+]-7.50) - 0.0000607*(Light-106)*([NO3-]-9.06) + 0.00110*([NH4+]-7.50)*([NO3-]-9.06)
	182-FNR1	7	88.5	-1.3	0.8	0.73	0.17	0.38	<0.0001	0.4842	0.002	-0.335325	0.002	-0.622657					0.0046	-0.299446	0.0495	0.297083	0.0001	-0.510653	0.0004	0.779557					0.0251	-0.229941											0.0194	0.240824					Y = 1.24 - 0.249*[Acetate] - 1.96*([Acetate]-0.484)² - 0.0145*[NH4+] + 0.00443*([NH4+]-7.50)² - 0.0190*[NO3-] + 0.00585*([NO3-]-9.06)² - 0.0234*([Acetate]-0.484)*([NH4+]-7.50) + 0.00122*([NH4+]-7.50)*([NO3-]-9.06)
	246-FNR1	7	73.1	-5.4	0.85	0.8	0.16	0.45	<0.0001	0.1935	0.093	-0.143277	0.0015	-0.548226					0.0001	-0.379193	0.0704	0.230984	<0.0001	-0.626851	0.0001	0.733459					0.0078	-0.237773											0.0005	0.331145					Y = 1.37 - 0.117*[Acetate] - 1.91*([Acetate]-0.484)² - 0.0203*[NH4+] + 0.00381*([NH4+]-7.50)² - 0.0258*[NO3-] + 0.00608*([NO3-]-9.06)² - 0.0268*([Acetate]-0.484)*([NH4+]-7.50) + 0.00186*([NH4+]-7.50)*([NO3-]-9.06)
	147-FTT2	7	79.4	14.2	0.61	0.49	0.23	0.59	0.001	0.7132	0.4659	0.0974266	0.0594	-0.481287					0.0051	-0.462826	0.9281	0.017818	0.0007	-0.509124	0.1078	0.424488																	0.0146	0.34234					Y = 1.60 + 0.0705*[Acetate] - 1.48*([Acetate]-0.484)² - 0.0241*[NH4+] + 0.000259*([NH4+]-7.50)² - 0.0168*[NO3-] + 0.00311*([NO3-]-9.06)² + 0.00169*([NH4+]-7.50)*([NO3-]-9.06)
	163-GSTS2	7	64.4	-23.5	0.9	0.86	0.12	0.46	<0.0001	0.954					0.4617	0.0676191	0.0041	-0.224744	<0.0001	-0.447507			0.0009	-0.256311			<0.0001	0.36854									0.016	-0.174795			<0.0001	0.471867	0.0095	0.189571					Y = 1.20 +0.000245*Light - 0.0000182*(Light-106)² - 0.0215*[NH4+] - 0.00949*[NO3-] - 0.0000863*(Light-106)*([NH4+]-7.50) + 0.000955*([NH4+]-7.50)*([NO3-]-9.06) + 0.240 + 0.00263*(Light-106)
	104-IDH2	7	84	0.2	0.43	0.37	0.21	0.55	0.0013	0.699	0.0007	0.558246							0.0203	-0.361549											0.0816	0.261896																	Y = 1.02 + 0.329*[Acetate] - 0.0142*[NH4+] + 0.0212*([Acetate]-0.484)*([NH4+]-7.50)
	108-CYN38	8	74.5	7.7	0.74	0.63	0.19	0.56	0.0001	0.4309	0.002	-0.392653			0.0568	-0.226117			0.2848	-0.15805			0.0019	-0.414221	0.0013	0.444475	0.215	-0.145363			0.2793	-0.125172											0.0063	0.331744	0.7946	-0.0381837			Y = 1.22 - 0.275*[Acetate] - 0.000777*Light - 0.00722*[NH4+] - 0.0146*[NO3-] + 0.00315*([NO3-]-9.06)² - 0.0120*([Acetate]-0.484)*([NH4+]-7.50) + 0.00159*([NH4+]-7.50)*([NO3-]-9.06) - 0.0900 - 0.00269*([NH4+]-7.50)
	116-FNR1	8	60.3	-24.8	0.78	0.71	0.12	0.42	<0.0001	0.1531	0.0013	-0.365418			<0.0001	-0.580022			0.0009	-0.492717	0.0041	0.320016	0.3067	-0.102792			0.1035	-0.168514															0.0162	0.252506	0.0201	0.321915			Y = 1.30 - 0.181*[Acetate] - 0.00141*Light - 0.0160*[NH4+] + 0.00320*([NH4+]-7.50)² - 0.00256*[NO3-] + 0.000857*([NH4+]-7.50)*([NO3-]-9.06) - 0.0740 + 0.0161*([NH4+]-7.50)
	240-FNR1	8	74.1	-1.7	0.83	0.75	0.16	0.49	<0.0001	0.1995	<0.0001	-0.689887			0.1198	-0.191956			0.0648	-0.178377			0.2299	-0.111511			0.0003	-0.390193					0.0377	0.199306	0.01	0.331144					0.0131	-0.318726	0.0161	0.237073					Y = 1.60 - 0.508*[Acetate] - 0.000694*Light - 0.00858*[NH4+] - 0.00413*[NO3-] + 0.0151*([Acetate]-0.484)*([NO3-]-9.06) + 0.00119*([NH4+]-7.50)*([NO3-]-9.06) - 0.254 + 0.385*([Acetate]-0.484) - 0.00177*(Light-106)
	157-LHCBM1	8	70.7	6.4	0.62	0.46	0.19	0.5	0.0039	0.5319	0.0936	-0.236955			0.516	-0.089819			0.0043	-0.555891			0.017	-0.36648	0.0684	0.280177	0.4352	-0.109489			0.0047	-0.428926											0.4698	-0.0978107	0.002	0.615314			Y = 1.14 - 0.134*[Acetate] - 0.000250*Light - 0.0206*[NH4+] - 0.0104*[NO3-] + 0.00161*([NO3-]-9.06)² - 0.0334*([Acetate]-0.484)*([NH4+]-7.50) - 0.000379*([NH4+]-7.50)*([NO3-]-9.06) - 0.0549 + 0.0351*([NH4+]-7.50)
	184-LHCBM3	8	68.5	-9.5	0.85	0.78	0.14	0.41	<0.0001	0.0811	0.0014	-0.325363			0.0004	-0.370254			0.5712	-0.0671668			<0.0001	-0.575887	0.0011	0.377659	0.4611	-0.0674934			0.0054	-0.274475											0.0049	0.273586	0.4668	-0.0869258			Y = 1.19 - 0.219*[Acetate] - 0.00122*Light - 0.00295*[NH4+] - 0.0196*[NO3-] + 0.00244*([NO3-]-9.06)² - 0.0253*([Acetate]-0.484)*([NH4+]-7.50) + 0.00127*([NH4+]-7.50)*([NO3-]-9.06) - 0.0400 - 0.00576*([NH4+]-7.50)
	135-LHCBM3	8	117.2	16.6	0.59	0.51	0.26	0.5	0.0002	0.6341	0.0004	-0.521772							0.6455	-0.0592625			0.0053	-0.405912	0.007	0.388413					0.0067	-0.369172																	Y = 1.14 - 0.434*[Acetate] - 0.00322*[NH4+] - 0.0170*[NO3-] + 0.00327*([NO3-]-9.06)² - 0.0422*([Acetate]-0.484)*([NH4+]-7.50)
	137-LHCBM6	8	92.7	20.1	0.81	0.73	0.23	0.61	<0.0001	0.0862	0.0004	-0.396776			0.0002	-0.428396			0.0042	-0.392908			0.0001	-0.466327	0.0057	0.3156	0.1609	-0.140835			0.3117	-0.0996354											0.0708	0.177926	0.1541	0.182378			Y = 1.70 - 0.395*[Acetate] - 0.00209*Light - 0.0255*[NH4+] - 0.0233*[NO3-] + 0.00318*([NO3-]-9.06)² - 0.0136*([Acetate]-0.484)*([NH4+]-7.50) + 0.00121*([NH4+]-7.50)*([NO3-]-9.06) - 0.124 + 0.0183*([NH4+]-7.50)

## Sheet: Assays
	Y variable	Cluster	Model parameters								Stepwise-selected effects																																						Regression equation (the terms in red are for [CO2]=1.5)
			AICcALL	AICcMOD	R²	R² adjusted	RMSEF	Y average scale	Whole-model p-value	Lack-of-fit p-value	[Acetate]		[Acetate]²		Light		Light²		[NH4+]		[NH4+]²		[NO3-]		[NO3-]²		[CO2]		[Acetate]*Light		[Acetate]*[NH4+]		[Acetate]*[NO3-]		[Acetate]*[CO2]		Light*[NH4+]		Light*[NO3-]		Light*[CO2]		[NH4+]*[NO3-]		[NH4+]*[CO2]		[NO3-]*[CO2]
											p-value	β-weight	p-value	β-weight	p-value	β-weight	p-value	β-weight	p-value	β-weight	p-value	β-weight	p-value	β-weight	p-value	β-weight	p-value	β-weight	p-value	β-weight	p-value	β-weight	p-value	β-weight	p-value	β-weight	p-value	β-weight	p-value	β-weight	p-value	β-weight	p-value	β-weight	p-value	β-weight	p-value	β-weight
	Linolenic acid	7	309.2	212.1	0.64	0.57	6.75	16.8	<0.0001	0.6744									0.957	0.00898266			0.0018	-0.445926	0.0015	0.463008	0.0078	-0.365786																	0.0245	-0.395632			Y = 32.1 + 0.0132*[NH4+] - 0.504*[NO3-] + 0.113*([NO3-]-9.06)² - 7.39 - 0.877*([NH4+]-7.50)
	Oleic acid	7	362.3	268.7	0.73	0.64	18.2	24.3	<0.0001	0.5649	0.0315	0.295096	0.2735	-0.225565					0.0003	-0.556582	0.2056	0.21999	0.0006	-0.545788	0.4116	0.178497																	0.0118	0.316139					Y = 41.9 + 19.8*[Acetate] - 66.1*([Acetate]-0.484)² - 2.45*[NH4+] + 0.297*([NH4+]-7.50)² - 1.85*[NO3-] + 0.122*([NO3-]-9.06)² + 0.146*([NH4+]-7.50)*([NO3-]-9.06)
	Palmitic acid	7	369.1	287.5	0.7	0.61	18.9	22	<0.0001	0.6173	0.1625	0.169693	0.086	-0.367427					0.0007	-0.456029	0.143	0.249033	0.0004	-0.566975	0.0875	0.386515																	0.0052	0.358092					Y = 58.8 + 11.2*[Acetate] - 109*([Acetate]-0.484)² - 1.97*[NH4+] + 0.357*([NH4+]-7.50)² - 1.88*[NO3-] + 0.271*([NO3-]-9.06)² + 0.162*([NH4+]-7.50)*([NO3-]-9.06)
	Chlorophyll a	8	340	257.5	0.77	0.67	9.41	21.2	<0.0001	0.0959	0.0013	-0.387531			0.0001	-0.497003			0.2427	-0.163125			0.081	-0.202266	0.0098	0.322181	0.0179	-0.27468			0.0577	-0.213004											0.6209	0.0519655	0.4778	0.0986358			Y = 82.0 - 14.2*[Acetate] - 0.0897*Light - 0.392*[NH4+] - 0.374*[NO3-] + 0.120*([NO3-]-9.06)² - 1.08*([Acetate]-0.484)*([NH4+]-7.50) + 0.0131*([NH4+]-7.50)*([NO3-]-9.06) - 8.94 + 0.365*([NH4+]-7.50)
	Chlorophyll b	8	301.6	216.1	0.76	0.67	4.93	12.1	<0.0001	0.0601	0.0072	-0.315933			0.0022	-0.373139			0.1121	-0.227899			0.004	-0.359878	0.0027	0.389668	0.0377	-0.240504			0.0507	-0.222791											0.109	0.175374	0.8577	0.0251057			Y = 35.3 - 6.01*[Acetate] - 0.0348*Light - 0.283*[NH4+] - 0.344*[NO3-] + 0.0750*([NO3-]-9.06)² - 0.582*([Acetate]-0.484)*([NH4+]-7.50) + 0.0228*([NH4+]-7.50)*([NO3-]-9.06) - 4.05 + 0.0480*([NH4+]-7.50)
	Total carotenoids	8	281.6	201	0.7	0.58	3.89	7.6	0.0004	0.0638	0.045	-0.255831			0.0258	-0.289514			0.0961	-0.26992			0.0075	-0.371933	0.0037	0.423169	0.3386	-0.119942			0.0897	-0.215718											0.0603	0.23447	0.805	-0.0390009			Y = 26.6 - 3.40*[Acetate] - 0.0189*Light - 0.235*[NH4+] - 0.249*[NO3-] + 0.0570*([NO3-]-9.06)² - 0.394*([Acetate]-0.484)*([NH4+]-7.50) + 0.0213*([NH4+]-7.50)*([NO3-]-9.06) - 1.41 + 0.0522*([NH4+]-7.50)
	β-carotene	7	749	601.2	0.66	0.55	4048	9079	0.0005	0.1105					0.1321	-0.203216			0.0022	-0.453001	0.2777	0.148421	0.0326	-0.286411													0.1345	-0.198857	0.0118	-0.351289			0.03	0.294601					Y = 27861 - 13.6*Light - 401*[NH4+] + 37.8*([NH4+]-7.50)² - 194*[NO3-] - 1.86*(Light-106)*([NH4+]-7.50) - 2.43*(Light-106)*([NO3-]-9.06) + 27.2*([NH4+]-7.50)*([NO3-]-9.06)
	Violaxanthin	7	712.1	627.3	0.6	0.48	4537	9085	0.0016	0.0525	0.5909	0.0740713	0.9988	0.000383275					0.0021	-0.477174	0.8174	0.0471996	0.0231	-0.421962	0.4622	0.203758																	0.0056	0.411731					Y = 29585 + 1040*[Acetate] + 22.6*([Acetate]-0.484)² - 438*[NH4+] + 13.0*([NH4+]-7.50)² - 299*[NO3-] + 27.4*([NO3-]-9.06)² + 40.0*([NH4+]-7.50)*([NO3-]-9.06)
	Lutein	8	736.3	650.8	0.86	0.8	8258	23309	<0.0001	0.0665	0.0001	-0.406099			0.0791	-0.169627			0.6467	0.0538012			0.0001	-0.432005	<0.0001	0.584656	0.3461	0.0835754			0.0103	-0.252002											0.0022	0.297066	0.0491	-0.241733			Y = 48016 - 16953*[Acetate] - 34.7*Light - 147*[NH4+] - 907*[NO3-] + 239*([NO3-]-9.06)² - 1457*([Acetate]-0.484)*([NH4+]-7.50) + 85.5*([NH4+]-7.50)*([NO3-]-9.06) + 3053 + 969*([NH4+]-7.50)
	Neoxanthin	8	744.5	652.2	0.87	0.83	4950	14028	<0.0001	0.9165	0.0002	-0.424393			<0.0001	-0.656093	0.0009	0.300929	0.0171	-0.199806							0.0059	-0.230566	0.0567	0.153827					0.0395	0.214333													Y = 40409 - 11293*[Acetate] - 85.8*Light + 0.879*(Light-106)² - 347*[NH4+] + 41.6*([Acetate]-0.484)*(Light-106) - 5430 + 9009*([Acetate]-0.484)
	P800	5	363.1	284.9	0.83	0.76	14.4	42.5	<0.0001	0.136	0.1654	-0.130067	0.0011	0.598802	<0.0001	0.590674			0.2926	-0.0987361			0.0003	0.446413	0.0001	-0.781072	0.0158	0.240328	0.1372	-0.141251													0.0333	-0.202912					Y = 30.4 - 8.56*[Acetate] + 167*([Acetate]-0.484)² + 0.191*Light - 0.424*[NH4+] + 1.48*[NO3-] - 0.520*([NO3-]-9.06)² - 0.0946*([Acetate]-0.484)*(Light-106) - 0.0913*([NH4+]-7.50)*([NO3-]-9.06)
	CR	7	260.3	172.9	0.85	0.8	2.76	7.7	<0.0001	0.2223	<0.0001	0.672083			<0.0001	0.40678			<0.0001	-0.517298			0.7585	0.0252236					0.0376	0.181398	0.0005	-0.328802											0.5108	-0.054237					Y = 6.77 + 9.29*[Acetate] + 0.0276*Light - 0.467*[NH4+] + 0.0175*[NO3-]+ 0.0255*([Acetate]-0.484)*(Light-106) - 0.625*([Acetate]-0.484)*([NH4+]-7.50) - 0.00513*([NH4+]-7.50)*([NO3-]-9.06)
	MACYT	7	256.1	181	0.77	0.7	3.14	7.8	<0.0001	0.3562	<0.0001	0.673033			0.0002	0.433591			0.0002	-0.443837			0.959	-0.00515327					0.1085	0.16806	0.0392	-0.219923											0.7458	0.0325853					Y = 6.52 + 8.64*[Acetate] + 0.0273*Light - 0.372*[NH4+] - 0.00332*[NO3-]+ 0.0219*([Acetate]-0.484)*(Light-106) - 0.388*([Acetate]-0.484)*([NH4+]-7.50) + 0.00286*([NH4+]-7.50)*([NO3-]-9.06)
	MAALT	7	255.6	174.7	0.74	0.65	2.72	6.4	<0.0001	0.2591	0.0042	0.352605	0.021	-0.270411	0.0011	0.412147			<0.0001	-0.556306			0.4125	0.090351							0.0178	-0.281858					0.2035	-0.14289					0.1335	0.16803					Y = 10.5 + 3.60*[Acetate] - 11.7*([Acetate]-0.484)² + 0.0207*Light - 0.371*[NH4+] + 0.0463*[NO3-] - 0.395*([Acetate]-0.484)*([NH4+]-7.50) - 0.000977*(Light-106)*([NH4+]-7.50) + 0.0117*([NH4+]-7.50)*([NO3-]-9.06)
	φPSII800	5	-2.9	-82.5	0.82	0.78	0.053	0.205	<0.0001	0.1805	0.0292	0.203934	0.039	-0.194412	<0.0001	0.803791			0.7072	-0.0327695							0.2791	-0.0976548									0.0008	-0.328749											Y = 0.346 + 0.0509*[Acetate] - 0.206*([Acetate]-0.484)² + 0.000986*Light - 0.000534*[NH4+] - 0.0000550*(Light-106)*([NH4+]-7.50) - 0.0216
