# Supplementary material for: New Features on the Environmental Regulation of Metabolism Revealed by Modeling the Cellular Proteomic Adaptations Induced by Light, Carbon, and Inorganic Nitrogen in Chlamydomonas reinhardtii
Source: Front Plant Sci. 2016 Aug 9;7:1158. doi: 10.3389/fpls.2016.01158 (PMC4977305; doi:10.3389/fpls.2016.01158)
Supplement: Supplementary file 11 [file DataSheet11.XLSX]

## Sheet: Predicted Values
	Additional file 11.xlsx Values predicted by the regression equations in Additional file 10 and data subsets defined for k-fold cross-validation.
	Protein spots and additional assays are classified by cluster (see Figure 3).
	Identification number	Culture conditions (design of experiments)					Cross-validation data subset	Predicted values (calculated from regression equations provided in Additional file 10)
		[Acetate]	Light	[NH4+]	[NO3-]	[CO2]		Cluster 1									Cluster 2									Cluster 3				Cluster 4														Cluster 5
								46-RBCL	47-RBCL	50-RBCL	51-RBCL	52-RBCL	188-RBCL	3-TRK1	5-TRK1	8-TRK1	199-BCR1	248-CYP55B1	253-EFTU_III	17-FTSH1	82-ICL1	118-LHCB5	153-POA1	172-PSBP1	176-PSBP1	28-CPN60A	29-CPN60A	30-CPN60A	31-CPN60A	1-ACH1	190-ACH1	192-ACH1	10-ACS3	11-ACS3	13-ACS3	86-AST1	56-CAT1	57-CAT1	34-MAS1	35-MAS1	25-PCK1a	27-PCK1a	87-PGK1	38-ATPA	63-BLD10	105-GLN2	106-GLN2	243-GLN2	15-HSP70A
	1	0	200	0	20	1.5	1	0.75501	1.15425	0.704469	0.680969	0.852353	0.744424	0.90159	0.890539	0.858564	0.888716	0.776412	0.916799	1.60791	0.803647	0.903021	0.615367	0.718524	0.612942	1.33635	1.58669	1.93656	1.88726	0.350344	0.346529	0.328034	0.430624	0.782674	0.854852	0.849807	0.594357	0.715668	0.816148	1.11903	0.553083	0.633161	0.856355	1.03077	1.33711	1.29216	1.33752	1.75438	0.799725
	2	0	200	0	10	1.5	1	0.75501	1.3532	0.704469	0.680969	1.35369	1.1993	0.829818	0.819071	0.700776	0.86082	0.992767	0.52427	1.27976	0.728866	0.807705	0.629821	0.73888	0.612942	1.01839	1.162	1.531	1.41086	0.480104	0.376487	0.448153	0.430624	0.682882	0.677985	0.724379	0.574715	0.711325	0.75488	0.31655	0.553083	0.572846	0.983637	1.27418	1.99138	1.29216	1.33752	1.82533	0.893355
	3	0.5	200	0	0	1.5	1	0.731413	0.603196	0.690527	0.480871	0.40369	0.3593	0.544899	0.499658	0.542987	0.435762	0.482238	0.00137495	0.573187	0.00443118	0.569827	0.696027	0.341744	0.670922	0.543448	0.737321	0.939912	0.934457	0.543495	0.835184	0.575173	0.372497	0.398365	0.431493	0.504409	0.431246	0.852521	0.407884	0.23923	0.575003	0.57759	1.01223	1.00555	1.1494	1.38537	1.33655	1.70601	0.807176
	4	0.5	100	7.5	10	1.5	1	0.842963	1.07148	0.79378	0.940655	1.05628	0.986879	0.825714	0.860037	0.723433	1.0026	1.70996	0.680804	1.01506	1.15891	1.0371	0.824212	1.01866	1.02809	0.789159	0.891022	0.786803	0.999446	0.435554	0.544722	0.488667	0.675062	0.618599	0.897541	0.74345	0.878012	0.796109	0.689308	0.728825	0.742622	0.696292	0.854565	1.15433	1.84197	1.14627	1.19718	1.08888	0.776658
	5	1	200	0	20	0.035	1	0.4391	0.691635	0.389031	0.501474	0.717777	0.679888	0.90159	0.934802	0.858564	0.960273	0.776412	0.658448	0.851037	0.730106	0.617897	0.925014	0.740527	0.780284	0.902602	1.0242	0.680936	1.299	0.506809	0.514494	0.494084	0.334256	0.452422	0.592183	0.590003	0.671588	0.84367	0.682168	0.759553	0.412807	0.398679	0.937493	1.03077	1.64081	1.19263	1.11164	0.606324	0.799725
	6	1	0	15	0	1.5	1	0.842321	0.784141	0.82746	0.992333	0.973615	0.853238	0.649732	0.763628	0.724651	1.16118	0.554994	1.84646	1.42831	1.74155	0.990921	0.798849	1.03282	0.939031	0.861944	0.841037	0.96592	0.840541	1.12714	0.945972	1.00317	1.09277	1.05796	1.17548	1.4951	1.26624	0.976198	1.54913	1.90814	1.30846	1.31553	1.6978	0.765853	0.850579	0.761459	0.972058	0.442224	0.573781
	8	1	0	0	0	0.035	1	0.4391	0.683931	0.389031	0.501474	0.56652	0.507186	0.544899	0.543921	0.542987	0.565274	0.67785	0.467137	0.237503	0.695479	0.773473	0.705237	0.484081	0.932405	0.528816	0.569903	0.662224	0.70198	0.848135	0.86918	0.751431	0.91692	0.826764	0.689495	1.23337	0.872796	0.820373	1.18198	1.02404	0.592039	0.633034	1.80914	0.765853	1.15427	1.1726	1.01285	1.19852	0.573781
	9	0	0	15	20	1.5	1	1.0667	1.15425	0.966606	0.80998	0.852353	0.744424	0.780342	0.790432	0.767527	0.815382	2.09187	0.995345	1.13963	0.897011	1.08537	0.719314	0.822403	0.823072	0.571876	0.399045	0.710536	0.335521	0.740501	0.541547	0.572354	0.862487	1.2225	1.38309	1.34854	1.01914	0.895889	1.53369	1.63843	0.512025	0.738677	1.22125	0.791072	1.03829	0.645607	0.617198	0.64316	0.56633
	13	0	100	0	0	1.5	2	0.75501	0.884916	0.704469	0.680969	0.701096	0.571722	0.544899	0.499658	0.542987	0.694109	0.950186	0.435289	0.972997	0.156431	0.885493	0.793404	0.505484	0.689003	0.65222	0.726768	0.426829	0.949696	0.398507	0.53633	0.403345	0.548688	0.477007	0.577715	0.452751	0.533761	0.97559	0.443462	0.301211	0.642699	0.444765	0.961741	0.885704	0.999989	1.7306	1.55197	1.89628	0.690478
	15	0	0	0	0	0.035	2	0.884367	0.784707	0.901022	0.938789	0.846798	0.7272	0.544899	0.543921	0.542987	0.823396	0.67785	0.735181	0.994373	0.271661	1.0586	0.982381	0.607511	0.965854	0.484228	0.569903	0.509702	0.70198	0.828116	0.667685	0.744977	1.04529	0.791716	0.592602	0.835947	0.51245	1.0059	1.044	0.183454	0.798081	0.6578	1.58716	0.765853	1.15427	0.98617	1.01479	1.57906	0.573781
	16	1	200	15	0	1.5	2	0.842321	0.784141	0.82746	0.992333	0.973615	0.853238	0.649732	0.763628	0.724651	0.902607	0.359382	1.24667	1.04395	1.01373	0.873349	0.88659	0.828763	1.02213	0.599811	0.862143	0.700158	0.810062	0.477127	0.957562	0.582075	0.510104	0.444841	0.78614	0.671599	0.700867	0.915585	0.48931	0.943587	1.12922	0.960541	0.802192	1.00555	1.1494	1.06802	1.20584	0.442224	0.807176
	19	1	0	0	20	1.5	2	0.707816	1.05347	0.676584	0.863322	1.12487	1.02594	0.90159	0.890539	0.858564	1.21885	1.43971	1.25823	0.893787	1.45792	0.964105	0.792073	0.94458	0.881022	0.851912	0.965159	0.856934	1.12725	1.20404	1.12766	1.07163	0.897033	1.06555	1.39065	1.41351	1.62503	1.21735	1.74199	2.63809	0.776155	1.41123	1.8331	0.791072	1.03829	1.45856	1.23679	1.37384	0.56633
	20	1	200	15	20	0.035	2	0.573605	0.691635	0.539907	0.630485	0.717777	0.679888	0.780342	0.555913	0.767527	1.00334	1.42857	0.962368	0.944161	1.17406	0.844909	0.852656	0.892687	1.07351	1.11419	1.20138	1.06541	1.5623	0.506809	0.514494	0.494084	0.529991	0.683623	0.681525	0.851735	0.750934	0.650211	1.04932	0.600484	0.945109	0.451123	0.826145	1.03077	1.64081	0.782056	0.981903	0.450352	0.799725
	21	0.5	100	7.5	10	0.035	2	0.773283	0.840451	0.748279	0.888641	0.925588	0.891592	0.825714	0.764909	0.723433	1.0026	1.70996	0.680804	1.01506	1.15891	1.0371	0.866981	1.01866	1.15418	0.892896	0.908269	0.881381	1.10135	0.662415	0.660241	0.685327	0.874273	0.618599	0.897541	0.74345	0.878012	0.796109	0.689308	0.728825	0.683447	0.51818	0.854565	1.15433	2.14567	0.860303	0.973243	0.794796	0.776658
	22	1	0	15	0	0.035	2	0.573605	0.683931	0.539907	0.630485	0.56652	0.507186	0.649732	0.52911	0.724651	1.16118	0.554994	1.84646	1.42831	1.74155	0.990921	0.71724	1.03282	0.990414	1.1892	1.43802	1.513	1.63261	0.848135	0.86918	0.751431	1.11266	1.05796	1.17548	1.4951	1.26624	0.976198	1.54913	1.90814	1.12434	0.950926	1.6978	0.765853	1.15427	0.475497	0.748118	0.621578	0.573781
	23	0	200	15	20	0.035	2	1.19606	0.792411	1.16316	1.0678	0.998055	0.899902	0.780342	0.555913	0.767527	0.556809	1.42857	0.395561	0.755271	0.666551	0.967798	0.588693	0.618351	1.10696	1.42816	1.20138	1.96311	1.5623	1.08307	0.65436	0.973097	1.0049	1.01387	0.944193	1.11154	0.673704	0.522209	1.1833	0.959957	0.398558	0.317202	0.745007	1.03077	1.64081	0.666204	0.627044	0.372223	0.799725
	24	1	0	0	0	1.5	3	0.707816	0.784141	0.676584	0.863322	0.973615	0.853238	0.544899	0.499658	0.542987	0.565274	0.67785	0.467137	0.237503	0.695479	0.773473	0.660037	0.484081	0.881022	0.648595	0.716215	1.02015	0.964936	1.12714	0.945972	1.00317	0.897033	0.826764	0.689495	1.23337	0.872796	0.820373	1.18198	1.02404	0.776155	0.997635	1.80914	0.765853	0.850579	1.45856	1.23679	1.51574	0.573781
	25	0	200	15	0	0.035	3	1.19606	0.784707	1.16316	1.0678	0.846798	0.7272	0.649732	0.52911	0.724651	0.785757	0.359382	0.689556	0.855064	0.506226	0.996238	0.701962	0.699859	1.10696	1.24104	1.04295	1.61829	1.27683	1.34259	1.02064	1.21333	1.0049	0.814291	1.04881	0.860682	0.948522	1.10111	1.06077	1.30306	0.398558	0.462018	0.99957	1.00555	1.45309	0.666204	0.627044	0.543449	0.807176
	27	1	200	15	0	0.035	3	0.573605	0.683931	0.539907	0.630485	0.56652	0.507186	0.649732	0.52911	0.724651	0.902607	0.359382	1.24667	1.04395	1.01373	0.873349	0.80498	0.828763	1.07351	0.927065	1.04295	1.24724	1.27683	0.766328	0.88077	0.734321	0.529991	0.444841	0.78614	0.671599	0.700867	0.915585	0.48931	0.943587	0.945109	0.59594	0.802192	1.00555	1.45309	0.782056	0.981903	0.621578	0.807176
	29	0	0	7.5	0	1.5	3	0.910857	0.884916	0.835537	1.14075	0.701096	0.571722	0.597315	0.631643	0.633819	0.926998	0.616422	0.785981	1.12471	0.504173	1.2145	0.823909	0.846684	0.987368	0.710682	0.778626	1.23683	0.902738	0.663596	0.359855	0.503902	0.764619	0.907316	0.835592	0.966813	0.709174	1.08381	1.22757	0.625501	0.62217	0.619978	1.53149	0.765853	0.850579	0.540598	0.761967	1.13019	0.573781
	30	0	0	15	20	0.035	3	1.19606	0.792411	1.16316	1.0678	0.998055	0.899902	0.780342	0.555913	0.767527	0.815382	2.09187	0.995345	1.13963	0.897011	1.08537	0.759652	0.822403	1.02386	0.899131	0.996023	1.25761	1.12759	0.905021	0.849378	0.813428	1.24102	1.2225	1.38309	1.34854	1.01914	0.895889	1.53369	1.63843	0.57779	0.747054	1.22125	0.791072	1.34199	0.359645	0.393258	0.372223	0.56633
	31	0	0	15	0	0.035	3	1.19606	0.784707	1.16316	1.0678	0.846798	0.7272	0.649732	0.52911	0.724651	1.04433	0.554994	1.28934	1.23942	0.736685	1.11381	0.872921	0.903912	1.02386	1.14461	1.43802	1.36048	1.63261	0.828116	0.667685	0.744977	1.24102	1.02292	1.07858	1.09768	0.905898	1.16172	1.41115	1.06755	0.57779	0.59891	1.47581	0.765853	1.15427	0.359645	0.393258	0.543449	0.573781
	32	0	200	0	20	0.035	3	0.884367	0.792411	0.901022	0.938789	0.998055	0.899902	0.90159	0.934802	0.858564	0.888716	0.776412	0.916799	1.60791	0.803647	0.903021	0.782514	0.718524	0.813733	1.21657	1.0242	1.57864	1.299	1.08307	0.65436	0.973097	0.80916	0.782674	0.854852	0.849807	0.594357	0.715668	0.816148	1.11903	0.618848	0.641538	0.856355	1.03077	1.64081	1.0062	1.11358	0.986866	0.799725
	33	0.5	200	15	10	1.5	3	0.954513	1.07148	0.897033	0.609882	1.05628	0.986879	0.821611	0.901002	0.746089	0.946178	1.25742	0.821711	0.899613	1.14658	0.920574	0.757709	0.937804	0.964148	0.850358	0.941357	0.926435	0.9528	0.413736	0.498865	0.455055	0.568232	0.739158	0.834312	0.873889	0.768507	0.678128	0.945675	0.499325	0.731009	0.634683	0.843228	1.27418	1.99138	1.01009	1.02841	0.542692	0.893355
	34	1	0	15	20	0.035	4	0.573605	0.691635	0.539907	0.630485	0.717777	0.679888	0.780342	0.555913	0.767527	1.26191	2.09187	1.56215	1.32852	1.90188	0.962481	0.764915	1.09674	0.990414	0.943718	0.996023	0.883486	1.12759	0.92504	1.05087	0.819883	1.11266	1.29675	1.47999	1.67524	1.70437	1.02389	2.10915	2.47902	1.12434	1.09907	1.72175	0.791072	1.34199	0.475497	0.748118	0.450352	0.56633
	35	1	200	15	20	1.5	4	0.842321	1.05347	0.82746	0.992333	1.12487	1.02594	0.780342	0.790432	0.767527	1.00334	1.42857	0.962368	0.944161	1.17406	0.844909	0.934266	0.892687	1.02213	0.786933	1.02057	0.518333	1.09554	0.217608	0.591286	0.341837	0.510104	0.683623	0.681525	0.851735	0.750934	0.650211	1.04932	0.600484	1.12922	0.815724	0.826145	1.03077	1.33711	1.06802	1.20584	0.721289	0.799725
	36	0	0	0	20	0.035	4	0.884367	0.792411	0.901022	0.938789	0.998055	0.899902	0.90159	0.934802	0.858564	1.14729	1.43971	1.51658	1.65066	1.03411	1.24923	0.953473	0.922576	0.965854	0.687546	0.818847	0.873139	0.864292	0.905021	0.849378	0.813428	1.04529	0.991299	1.29375	1.0868	0.939797	1.08935	1.16653	1.7975	0.798081	1.07139	1.3326	0.791072	1.34199	0.98617	1.01479	0.986866	0.56633
	37	1	200	0	0	0.035	4	0.4391	0.683931	0.389031	0.501474	0.56652	0.507186	0.544899	0.543921	0.542987	0.306701	0.482238	-0.132647	0.194753	-0.0323394	0.427265	0.792978	0.280029	0.780284	0.266683	0.174837	0.396463	0.346196	0.766328	0.88077	0.734321	0.334256	0.21364	0.300159	0.409868	0.307418	0.75976	0.122156	0.0594941	0.412807	0.278048	0.91354	1.00555	1.45309	1.19263	1.11164	1.19852	0.807176
	39	0.5	100	7.5	10	0.035	4	0.773283	0.840451	0.748279	0.888641	0.925588	0.891592	0.825714	0.764909	0.723433	1.0026	1.70996	0.680804	1.01506	1.15891	1.0371	0.866981	1.01866	1.15418	0.892896	0.908269	0.881381	1.10135	0.662415	0.660241	0.685327	0.874273	0.618599	0.897541	0.74345	0.878012	0.796109	0.689308	0.728825	0.683447	0.51818	0.854565	1.15433	2.14567	0.860303	0.973243	0.794796	0.776658
	40	0	200	0	0	0.035	4	0.884367	0.784707	0.901022	0.938789	0.846798	0.7272	0.544899	0.543921	0.542987	0.564823	0.482238	0.135397	0.951622	0.0412017	0.712389	0.811423	0.403458	0.813733	0.580655	0.174837	0.767517	0.346196	1.34259	1.02064	1.21333	0.80916	0.583091	0.562828	0.59895	0.555073	0.945283	0.693612	0.418967	0.618848	0.520908	1.11092	1.00555	1.45309	1.0062	1.11358	1.57906	0.807176
	41	0.5	100	7.5	10	1.5	4	0.842963	1.07148	0.79378	0.940655	1.05628	0.986879	0.825714	0.860037	0.723433	1.0026	1.70996	0.680804	1.01506	1.15891	1.0371	0.824212	1.01866	1.02809	0.789159	0.891022	0.786803	0.999446	0.435554	0.544722	0.488667	0.675062	0.618599	0.897541	0.74345	0.878012	0.796109	0.689308	0.728825	0.742622	0.696292	0.854565	1.15433	1.84197	1.14627	1.19718	1.08888	0.776658
	42	0.5	100	7.5	10	1.5	4	0.842963	1.07148	0.79378	0.940655	1.05628	0.986879	0.825714	0.860037	0.723433	1.0026	1.70996	0.680804	1.01506	1.15891	1.0371	0.824212	1.01866	1.02809	0.789159	0.891022	0.786803	0.999446	0.435554	0.544722	0.488667	0.675062	0.618599	0.897541	0.74345	0.878012	0.796109	0.689308	0.728825	0.742622	0.696292	0.854565	1.15433	1.84197	1.14627	1.19718	1.08888	0.776658
[truncated: 56 more columns]
