# Supplementary material for: New Features on the Environmental Regulation of Metabolism Revealed by Modeling the Cellular Proteomic Adaptations Induced by Light, Carbon, and Inorganic Nitrogen in Chlamydomonas reinhardtii
Source: Front Plant Sci. 2016 Aug 9;7:1158. doi: 10.3389/fpls.2016.01158 (PMC4977305; doi:10.3389/fpls.2016.01158)
Supplement: Supplementary file 12 [file DataSheet12.XLSX]

## Sheet: Summary of cross-validation
	Additional file 12.xlsx Results of k-fold cross-validation (k=4).
	Sheets 2 and 3 provide detailed results for the four data subsets defined in Additional file 11, with the parameters of the models to be validated (see Additional file 10) also mentioned on the right for comparison. A supplementary sheet (sheet 1, the present one) reporting RMSECV and training RMSEF in superimposed bar charts is also provided as a way to facilitate cross-validation result overvie…

## Sheet: Spots
		Cluster	Data set 1						Data set 2						Data set 3						Data set 4						Mean (k=4)				Models to be validated (for comparison) [see also Additional file 10]
			Training model					Validation set	Training model					Validation set	Training model					Validation set	Training model					Validation set	Training model			Validation set
			R²	R² adjusted	RMSEF	Model p-value	Lack-of-fit p-value	RMSECV	R²	R² adjusted	RMSEF	Model p-value	Lack-of-fit p-value	RMSECV	R²	R² adjusted	RMSEF	Model p-value	Lack-of-fit p-value	RMSECV	R²	R² adjusted	RMSEF	Model p-value	Lack-of-fit p-value	RMSECV	R²	R² adjusted	RMSEF	RMSECV	R²	R² adjusted	RMSEF	Y average scale
	46-RBCL	1	0.54	0.42	0.244	0.0097	0.0112	0.343	0.56	0.44	0.241	0.0069	0.0071	0.356	0.3	0.11	0.273	0.2175	0.1773	0.304	0.41	0.24	0.297	0.0702	0.3197	0.257	0.4525	0.3025	0.26375	0.315	0.43	0.32	0.27	0.7
	47-RBCL	1	0.52	0.39	0.186	0.0146	0.1508	0.273	0.65	0.52	0.177	0.0034	0.6465	0.269	0.53	0.37	0.223	0.0264	0.759	0.142	0.48	0.29	0.196	0.0579	0.6818	0.249	0.545	0.3925	0.1955	0.23325	0.51	0.39	0.2	0.44
	50-RBCL	1	0.63	0.53	0.21	0.0018	0.0262	0.339	0.5	0.37	0.246	0.0183	0.0348	0.262	0.4	0.24	0.242	0.0767	0.2655	0.284	0.48	0.34	0.268	0.0268	0.1708	0.203	0.5025	0.37	0.2415	0.272	0.49	0.39	0.24	0.68
	51-RBCL	1	0.63	0.5	0.193	0.0049	0.0173	0.324	0.55	0.39	0.216	0.0211	0.0499	0.249	0.58	0.43	0.208	0.0123	0.7124	0.341	0.45	0.25	0.242	0.0849	0.3515	0.182	0.5525	0.3925	0.21475	0.274	0.5	0.38	0.22	0.67
	52-RBCL	1	0.6	0.49	0.201	0.0035	0.1946	0.473	0.62	0.49	0.2	0.0054	0.1075	0.279	0.59	0.45	0.234	0.0094	0.1031	0.241	0.45	0.25	0.23	0.0835	0.1228	0.246	0.565	0.42	0.21625	0.30975	0.52	0.41	0.22	0.71
	188-RBCL	1	0.55	0.43	0.197	0.0081	0.3284	0.415	0.58	0.44	0.21	0.0116	0.2084	0.241	0.59	0.44	0.227	0.0108	0.5153	0.221	0.42	0.21	0.216	0.1177	0.5932	0.261	0.535	0.38	0.2125	0.2845	0.5	0.38	0.21	0.64
	3-TRK1	1	0.34	0.21	0.184	0.0771	0.8637	0.122	0.46	0.35	0.159	0.0142	0.8707	0.192	0.45	0.34	0.183	0.0173	0.9346	0.134	0.46	0.35	0.121	0.0027	0.7162	0.274	0.4275	0.3125	0.16175	0.1805	0.42	0.33	0.16	0.4
	5-TRK1	1	0.72	0.62	0.129	0.0006	0.0431	0.17	0.65	0.53	0.138	0.003	0.2705	0.129	0.67	0.55	0.141	0.0021	0.0453	0.156	0.74	0.65	0.108	0.0003	0.5581	0.189	0.695	0.5875	0.129	0.161	0.66	0.58	0.13	0.35
	8-TRK1	1	0.31	0.2	0.122	0.0561	0.8452	0.132	0.44	0.36	0.125	0.0079	0.9263	0.203	0.45	0.37	0.139	0.0065	0.3438	0.176	0.43	0.34	0.101	0.0094	0.3953	0.189	0.4075	0.3175	0.12175	0.175	0.45	0.39	0.13	0.39
	199-BCR1	2	0.8	0.67	0.144	0.0014	0.0806	0.187	0.92	0.86	0.089	<0.0001	0.9338	0.233	0.79	0.66	0.169	0.0016	0.0462	0.159	0.74	0.58	0.165	0.0062	0.1967	0.127	0.8125	0.6925	0.14175	0.1765	0.78	0.69	0.14	0.5
	248-CYP55B1	2	0.91	0.87	0.231	<0.0001	0.9871	0.467	0.81	0.73	0.343	<0.0001	0.7936	0.237	0.78	0.68	0.358	0.0003	0.6421	0.16	0.85	0.79	0.269	<0.0001	0.0977	0.461	0.8375	0.7675	0.30025	0.33125	0.82	0.77	0.3	0.88
	253-EFTU_III	2	0.79	0.65	0.386	0.002	0.0052	0.73	0.71	0.52	0.3	0.0137	0.1681	0.796	0.69	0.48	0.478	0.0201	0.9398	0.659	0.6	0.35	0.513	0.071	0.9195	0.383	0.6975	0.5	0.41925	0.642	0.61	0.45	0.45	0.71
	17-FTSH1	2	0.77	0.64	0.207	0.0019	0.9727	0.383	0.77	0.65	0.265	0.001	0.5952	0.27	0.82	0.72	0.244	0.0004	0.748	0.438	0.77	0.63	0.257	0.0024	0.8323	0.355	0.7825	0.66	0.24325	0.3615	0.74	0.64	0.25	0.9
	82-ICL1	2	0.78	0.66	0.338	0.0009	0.9005	0.409	0.83	0.74	0.288	0.0001	0.4828	0.534	0.8	0.7	0.35	0.0004	0.6729	0.555	0.69	0.52	0.319	0.0085	0.6224	0.519	0.775	0.655	0.32375	0.50425	0.73	0.64	0.34	0.85
	118-LHCB5	2	0.67	0.48	0.154	0.0181	0.9943	0.232	0.66	0.48	0.171	0.014	0.2872	0.205	0.55	0.3	0.205	0.0967	0.6426	0.118	0.69	0.51	0.156	0.0132	0.2103	0.252	0.6425	0.4425	0.1715	0.20175	0.6	0.45	0.17	0.69
	153-POA1	2	0.9	0.79	0.044	0.0007	0.4008	0.061	0.89	0.77	0.045	0.0011	0.0919	0.057	0.94	0.88	0.04	<0.0001	0.2448	0.078	0.91	0.83	0.043	0.0002	nd	0.051	0.91	0.8175	0.043	0.06175	0.89	0.83	0.04	0.17
	172-PSBP1	2	0.8	0.68	0.148	0.0011	0.4737	0.214	0.82	0.7	0.148	0.0007	0.0801	0.196	0.8	0.67	0.159	0.0015	0.0243	0.213	0.6	0.34	0.185	0.0758	0.0881	0.108	0.755	0.5975	0.16	0.18275	0.74	0.63	0.16	0.66
	176-PSBP1	2	0.55	0.35	0.109	0.0426	0.1705	0.104	0.78	0.68	0.102	0.0003	0.0127	0.097	0.8	0.62	0.099	0.0002	0.4372	0.107	0.86	0.6	0.077	<0.0001	0.2766	0.138	0.7475	0.5625	0.09675	0.1115	0.76	0.68	0.1	0.39
	28-CPN60A	3	0.85	0.75	0.143	0.0002	0.415	0.36	0.81	0.69	0.146	0.0008	0.1827	0.284	0.84	0.74	0.173	0.0003	0.191	0.295	0.75	0.6	0.206	0.0044	nd	0.133	0.8125	0.695	0.167	0.268	0.76	0.67	0.18	0.5
	29-CPN60A	3	0.63	0.43	0.278	0.0264	0.9772	0.561	0.75	0.62	0.199	0.002	0.0438	0.516	0.75	0.61	0.282	0.0021	0.1362	0.415	0.67	0.49	0.308	0.0127	0.9568	0.358	0.7	0.5375	0.26675	0.4625	0.63	0.5	0.28	0.61
	30-CPN60A	3	0.88	0.74	0.218	0.0019	0.1377	0.371	0.89	0.78	0.177	0.001	0.1693	0.435	0.9	0.8	0.217	0.0006	0.0826	0.39	0.87	0.73	0.256	0.0026	nd	0.232	0.885	0.7625	0.217	0.357	0.84	0.75	0.23	0.63
	31-CPN60A	3	0.54	0.3	0.355	0.0852	0.9953	0.593	0.64	0.44	0.31	0.0223	0.0713	0.63	0.68	0.5	0.398	0.011	0.2093	0.494	0.62	0.42	0.423	0.0302	0.9433	0.456	0.62	0.415	0.3715	0.54325	0.56	0.41	0.38	0.59
	1-ACH1	4	0.81	0.69	0.189	0.0009	0.1703	0.261	0.82	0.7	0.195	0.0008	0.2533	0.174	0.85	0.76	0.144	0.0002	0.0428	0.317	0.9	0.84	0.14	<0.0001	0.2379	0.307	0.845	0.7475	0.167	0.26475	0.8	0.72	0.18	0.48
	190-ACH1	4	0.82	0.7	0.114	0.0019	0.2525	0.081	0.93	0.89	0.079	<0.0001	0.0177	0.141	0.89	0.82	0.1	<0.0001	0.4318	0.099	0.93	0.89	0.074	<0.0001	0.2946	0.166	0.8925	0.825	0.09175	0.12175	0.88	0.83	0.1	0.4
	192-ACH1	4	0.9	0.83	0.105	<0.0001	0.3004	0.153	0.95	0.92	0.078	<0.0001	0.0326	0.165	0.87	0.78	0.116	0.0002	0.249	0.089	0.91	0.85	0.104	<0.0001	0.0363	0.131	0.9075	0.845	0.10075	0.1345	0.89	0.85	0.1	0.41
	10-ACS3	4	0.58	0.44	0.233	0.0115	0.7316	0.246	0.76	0.67	0.199	0.0002	0.3366	0.3	0.74	0.65	0.203	0.0003	0.8019	0.282	0.7	0.59	0.205	0.001	0.314	0.273	0.695	0.5875	0.21	0.27525	0.66	0.58	0.22	0.54
	11-ACS3	4	0.71	0.59	0.226	0.0019	0.4413	0.445	0.52	0.31	0.3	0.0611	0.793	0.239	0.69	0.55	0.239	0.0037	0.1987	0.397	0.57	0.39	0.267	0.0303	0.9375	0.346	0.6225	0.46	0.258	0.35675	0.55	0.42	0.27	0.5
	13-ACS3	4	0.71	0.54	0.238	0.0086	0.8318	0.283	0.79	0.65	0.201	0.0025	0.4389	0.322	0.68	0.5	0.276	0.015	0.6438	0.155	0.8	0.67	0.203	0.0018	0.2885	0.359	0.745	0.59	0.2295	0.27975	0.7	0.58	0.23	0.72
	86-AST1	4	0.8	0.71	0.18	0.0002	0.2563	0.376	0.73	0.62	0.225	0.0011	0.6664	0.298	0.82	0.74	0.221	<0.0001	0.3181	0.29	0.73	0.61	0.257	0.0014	0.5245	0.218	0.77	0.67	0.22075	0.2955	0.73	0.65	0.23	0.49
	56-CAT1	4	0.81	0.7	0.194	0.0004	0.0771	0.18	0.82	0.72	0.161	0.0003	0.3119	0.237	0.88	0.82	0.164	<0.0001	0.2472	0.242	0.73	0.58	0.204	0.0036	0.2668	0.164	0.81	0.705	0.18075	0.20575	0.8	0.73	0.18	0.39
	57-CAT1	4	0.7	0.54	0.137	0.0072	0.1437	0.179	0.55	0.31	0.152	0.079	0.4826	0.153	0.82	0.73	0.114	0.0002	0.4585	0.282	0.67	0.49	0.145	0.0129	0.6158	0.142	0.685	0.5175	0.137	0.189	0.64	0.52	0.14	0.4
	34-MAS1	4	0.79	0.7	0.288	0.0002	0.0064	0.56	0.67	0.52	0.358	0.0057	0.4967	0.394	0.79	0.7	0.322	0.0002	0.0047	0.468	0.63	0.47	0.376	0.0116	0.405	0.334	0.72	0.5975	0.336	0.439	0.68	0.59	0.34	0.68
	35-MAS1	4	0.87	0.81	0.332	<0.0001	0.0662	0.572	0.83	0.73	0.278	0.0002	0.7737	0.612	0.83	0.74	0.418	0.0002	0.0231	0.335	0.77	0.64	0.434	0.0013	0.1769	0.294	0.825	0.73	0.3655	0.45325	0.8	0.73	0.37	0.87
	25-PCK1a	4	0.89	0.84	0.101	<0.0001	0.6479	0.21	0.83	0.77	0.122	<0.0001	0.4009	0.162	0.82	0.76	0.147	<0.0001	0.0128	0.105	0.8	0.73	0.135	<0.0001	0.426	0.132	0.835	0.775	0.12625	0.15225	0.82	0.77	0.13	0.39
	27-PCK1a	4	0.91	0.82	0.098	0.0003	0.9441	0.146	0.89	0.79	0.113	0.0003	0.4834	0.14	0.9	0.8	0.125	0.0005	0.7579	0.107	0.94	0.88	0.082	<0.0001	nd	0.179	0.91	0.8225	0.1045	0.143	0.89	0.82	0.11	0.34
	87-PGK1	4	0.76	0.64	0.249	0.0018	0.0022	0.15	0.74	0.6	0.204	0.0046	0.0158	0.307	0.82	0.72	0.22	0.0005	0.0017	0.253	0.84	0.74	0.193	0.0006	0.0095	0.303	0.79	0.68	0.217	0.253	0.77	0.69	0.22	0.61
	38-ATPA	5	0.48	0.4	0.178	0.0042	0.1797	0.24	0.53	0.46	0.175	0.0016	0.638	0.252	0.49	0.42	0.199	0.003	0.4951	0.186	0.4	0.31	0.201	0.0148	0.4007	0.192	0.475	0.3975	0.18825	0.2175	0.45	0.39	0.19	0.44
	63-BLD10	5	0.61	0.52	0.373	0.0009	0.4737	0.486	0.47	0.36	0.358	0.0135	0.2316	0.545	0.57	0.48	0.423	0.0021	0.7658	0.386	0.46	0.34	0.432	0.0164	0.3679	0.363	0.5275	0.425	0.3965	0.445	0.5	0.43	0.4	0.9
	105-GLN2	5	0.85	0.77	0.172	<0.0001	0.5442	0.168	0.89	0.82	0.142	<0.0001	0.1248	0.259	0.85	0.78	0.169	<0.0001	0.797	0.182	0.9	0.85	0.156	<0.0001	0.0038	0.219	0.8725	0.805	0.15975	0.207	0.85	0.8	0.16	0.53
	106-GLN2	5	0.77	0.64	0.184	0.0013	0.8298	0.285	0.73	0.58	0.197	0.0037	0.1012	0.266	0.7	0.54	0.208	0.0071	0.6137	0.193	0.82	0.73	0.191	0.0002	0.0219	0.241	0.755	0.6225	0.195	0.24625	0.73	0.63	0.2	0.6
	243-GLN2	5	0.86	0.79	0.239	<0.0001	0.1887	0.265	0.87	0.8	0.19	<0.0001	0.5607	0.377	0.87	0.81	0.249	<0.0001	0.4373	0.228	0.88	0.81	0.244	<0.0001	0.2208	0.243	0.87	0.8025	0.2305	0.27825	0.85	0.8	0.23	0.66
	15-HSP70A	5	0.24	0.12	0.168	0.1366	0.3157	0.155	0.45	0.36	0.148	0.0071	0.5292	0.202	0.5	0.43	0.139	0.0026	0.3125	0.234	0.4	0.31	0.176	0.0148	0.5328	0.118	0.3975	0.305	0.15775	0.17725	0.37	0.31	0.16	0.4
	16-HSP70A	5	0.89	0.83	0.082	<0.0001	0.4427	0.149	0.83	0.74	0.106	0.0002	0.4564	0.097	0.85	0.78	0.098	<0.0001	0.4778	0.129	0.84	0.75	0.106	0.0001	nd	0.095	0.8525	0.775	0.098	0.1175	0.83	0.77	0.1	0.32
	4-HSP70B	5	0.77	0.62	0.073	0.0035	0.0665	0.192	0.69	0.48	0.127	0.02	0.5035	0.06	0.8	0.67	0.098	0.0014	0.4924	0.149	0.72	0.54	0.117	0.0099	nd	0.11	0.745	0.5775	0.10375	0.12775	0.7	0.57	0.11	0.24
	6-HSP70B	5	0.7	0.54	0.095	0.0067	0.0239	0.318	0.64	0.45	0.172	0.0208	0.4038	0.172	0.71	0.55	0.148	0.0059	0.2888	0.191	0.72	0.57	0.151	0.0042	nd	0.181	0.6925	0.5275	0.1415	0.2155	0.64	0.51	0.15	0.28
	75-METM	5	0.58	0.36	0.19	0.0505	0.0538	0.137	0.89	0.82	0.13	<0.0001	0.7454	0.258	0.8	0.7	0.18	0.0004	0.857	0.168	0.77	0.64	0.192	0.0013	0.5295	0.126	0.76	0.63	0.173	0.17225	0.77	0.68	0.17	0.41
	77-MPPA2	5	0.53	0.23	0.33	0.1601	0.1661	0.432	0.69	0.5	0.31	0.0177	0.7847	0.446	0.5	0.18	0.359	0.2204	0.518	0.371	0.72	0.53	0.324	0.0114	nd	0.441	0.61	0.36	0.33075	0.4225	0.58	0.41	0.33	0.76
	97-SNE5	5	0.79	0.68	0.18	0.0006	0.1975	0.231	0.86	0.79	0.142	<0.0001	0.1768	0.261	0.82	0.73	0.154	0.0002	0.1765	0.292	0.75	0.61	0.209	0.0022	nd	0.09	0.805	0.7025	0.17125	0.2185	0.77	0.7	0.18	0.57
	112-UPTG1	5	0.87	0.81	0.159	<0.0001	0.7766	0.259	0.79	0.7	0.171	0.0002	0.0362	0.223	0.78	0.69	0.173	0.0003	0.8146	0.183	0.76	0.66	0.184	0.0005	0.2318	0.166	0.8	0.715	0.17175	0.20775	0.78	0.72	0.17	0.44
	113-UPTG1	5	0.92	0.87	0.182	<0.0001	0.1869	0.368	0.85	0.75	0.227	0.0004	0.0265	0.19	0.83	0.72	0.247	0.0008	0.0286	0.158	0.92	0.87	0.149	<0.0001	nd	0.319	0.88	0.8025	0.20125	0.25875	0.86	0.8	0.2	0.56
	215-UPTG1	5	0.84	0.77	0.195	<0.0001	0.6911	0.119	0.89	0.84	0.148	<0.0001	0.6276	0.273	0.82	0.74	0.172	<0.0001	0.7845	0.196	0.85	0.78	0.168	<0.0001	0.0047	0.193	0.85	0.7825	0.17075	0.19525	0.83	0.79	0.17	0.46
	68-BCR1	6	0.41	0.29	0.238	0.0307	0.7369	0.286	0.76	0.71	0.176	<0.0001	0.2927	0.394	0.54	0.44	0.27	0.0041	0.8517	0.168	0.51	0.4	0.267	0.007	0.5316	0.214	0.555	0.46	0.23775	0.2655	0.53	0.46	0.24	0.7
	70-EEF1A1	6	0.65	0.57	0.264	0.0004	0.5921	0.478	0.46	0.35	0.371	0.0419	0.4693	0.22	0.43	0.31	0.366	0.0229	0.5901	0.255	0.65	0.58	0.307	0.0003	0.0204	0.425	0.5475	0.4525	0.327	0.3445	0.53	0.46	0.33	0.56
	71-EEF1A1	6	0.7	0.45	0.3	0.0478	0.6882	0.396	0.77	0.55	0.24	0.0268	0.0874	0.459	0.72	0.41	0.308	0.0978	0.662	0.549	0.8	0.59	0.27	0.0239	nd	0.538	0.7475	0.5	0.2795	0.4855	0.66	0.45	0.3	0.55
	72-EEF1A1	6	0.72	0.49	0.231	0.0347	0.7161	0.339	0.75	0.5	0.215	0.0408	0.146	0.34	0.71	0.38	0.255	0.1146	0.6289	0.387	0.76	0.49	0.232	0.0546	nd	0.418	0.735	0.465	0.23325	0.371	0.65	0.44	0.24	0.58
	195-EEF1A1	6	0.79	0.62	0.201	0.0075	0.7938	0.276	0.75	0.5	0.211	0.0426	0.2686	0.253	0.79	0.56	0.208	0.0324	0.7629	0.37	0.78	0.53	0.216	0.0406	nd	0.321	0.7775	0.5525	0.209	0.305	0.72	0.55	0.21	0.49
	193-GAP3	6	0.68	0.44	0.517	0.0435	0.7558	0.867	0.81	0.63	0.395	0.0071	0.9619	0.95	0.71	0.44	0.577	0.0562	0.8399	0.872	0.85	0.72	0.422	0.0017	nd	0.887	0.7625	0.5575	0.47775	0.894	0.67	0.49	0.53	0.99
	227-GAP3	6	0.7	0.47	0.364	0.0326	0.3805	0.444	0.78	0.57	0.311	0.0148	0.9486	0.573	0.74	0.5	0.395	0.0366	0.7505	0.552	0.79	0.61	0.362	0.01	nd	0.464	0.7525	0.5375	0.358	0.50825	0.7	0.53	0.36	0.74
	101-PRK1	6	0.85	0.74	0.184	0.0007	0.0063	0.349	0.9	0.8	0.169	0.0003	0.0297	0.273	0.85	0.72	0.191	0.0016	0.0034	0.262	0.9	0.81	0.164	0.0002	nd	0.224	0.875	0.7675	0.177	0.277	0.85	0.76	0.18	0.66
	185-RPSA	6	0.72	0.63	0.101	0.0005	0.5815	0.143	0.64	0.52	0.095	0.0038	0.8481	0.154	0.7	0.59	0.107	0.001	0.8602	0.119	0.76	0.68	0.095	0.0002	0.649	0.148	0.705	0.605	0.0995	0.141	0.66	0.58	0.1	0.32
	210-SEBP1	6	0.46	0.34	0.292	0.0162	0.7201	0.358	0.66	0.59	0.241	0.0002	0.122	0.446	0.59	0.5	0.303	0.0014	0.115	0.328	0.57	0.48	0.3	0.0022	0.3919	0.312	0.57	0.4775	0.284	0.361	0.53	0.46	0.29	0.77
	249-SHMT2	6	0.85	0.73	0.309	0.0008	0.5925	0.529	0.94	0.89	0.192	<0.0001	0.4463	0.487	0.84	0.7	0.358	0.0024	0.3349	0.234	0.85	0.71	0.337	0.0019	nd	0.314	0.87	0.7575	0.299	0.391	0.85	0.76	0.3	0.69
	66-AGS1	7	0.77	0.68	0.303	0.0001	0.202	0.273	0.83	0.75	0.268	<0.0001	0.2281	0.284	0.81	0.72	0.309	0.0001	0.1633	0.265	0.87	0.82	0.205	<0.0001	0.9514	0.396	0.82	0.7425	0.27125	0.3045	0.8	0.75	0.27	0.46
	67-AGS1	7	0.81	0.75	0.207	<0.0001	0.536	0.435	0.67	0.52	0.257	0.0055	0.5235	0.32	0.65	0.49	0.31	0.0082	0.2952	0.274	0.63	0.47	0.292	0.0113	0.9113	0.264	0.69	0.5575	0.2665	0.32325	0.66	0.56	0.27	0.48
	220-ASA1	7	0.43	0.23	0.241	0.101	0.3985	0.241	0.81	0.72	0.155	0.0001	0.7937	0.342	0.71	0.58	0.226	0.0022	0.3956	0.301	0.67	0.53	0.201	0.0052	0.5886	0.304	0.655	0.515	0.20575	0.297	0.62	0.51	0.21	0.42
	18-ATP2	7	0.54	0.3	0.245	0.0863	0.3183	0.156	0.79	0.68	0.174	0.0007	0.0038	0.346	0.74	0.6	0.18	0.0029	0.2941	0.38	0.61	0.39	0.225	0.0371	nd	0.213	0.67	0.4925	0.206	0.27375	0.61	0.48	0.21	0.4
	186-ATP2	7	0.76	0.64	0.194	0.0014	0.7893	0.182	0.87	0.8	0.169	<0.0001	0.113	0.278	0.81	0.71	0.2	0.0003	0.6044	0.226	0.84	0.76	0.163	<0.0001	nd	0.262	0.82	0.7275	0.1815	0.237	0.8	0.73	0.18	0.48
	42-ATPA	7	0.66	0.48	0.114	0.0154	0.0213	0.175	0.73	0.58	0.105	0.0036	0.7088	0.184	0.64	0.45	0.133	0.0206	0.2994	0.123	0.64	0.45	0.119	0.0208	nd	0.154	0.6675	0.49	0.11775	0.159	0.61	0.47	0.12	0.34
	181-ATPvE	7	0.44	0.25	0.476	0.0882	0.6442	0.529	0.76	0.65	0.356	0.0006	0.1429	0.647	0.65	0.5	0.463	0.008	0.9671	0.558	0.61	0.44	0.509	0.0167	0.471	0.338	0.615	0.46	0.451	0.518	0.6	0.48	0.45	0.66
	232-CIS1	7	0.64	0.52	0.503	0.0036	0.844	1.133	0.84	0.77	0.522	<0.0001	0.5224	0.634	0.84	0.76	0.546	<0.0001	0.2265	0.751	0.76	0.66	0.633	0.0005	0.8177	0.339	0.77	0.6775	0.551	0.71425	0.77	0.71	0.55	0.9
	126-CPX1	7	0.88	0.82	0.106	<0.0001	0.09	0.117	0.92	0.89	0.086	<0.0001	0.9694	0.152	0.88	0.83	0.111	<0.0001	0.4527	0.101	0.86	0.8	0.111	<0.0001	0.4341	0.096	0.885	0.835	0.1035	0.1165	0.88	0.84	0.1	0.37
	182-FNR1	7	0.79	0.7	0.166	0.0002	0.5784	0.379	0.81	0.71	0.187	0.0003	0.8812	0.166	0.9	0.84	0.148	<0.0001	0.6623	0.382	0.79	0.68	0.175	0.0006	0.2813	0.206	0.8225	0.7325	0.169	0.28325	0.8	0.73	0.17	0.38
	246-FNR1	7	0.9	0.86	0.121	<0.0001	0.0837	0.404	0.85	0.77	0.182	<0.0001	0.3407	0.132	0.9	0.85	0.152	<0.0001	0.3038	0.312	0.84	0.75	0.188	0.0001	0.3342	0.122	0.8725	0.8075	0.16075	0.2425	0.85	0.8	0.16	0.45
	147-FTT2	7	0.53	0.36	0.254	0.0295	0.7779	0.219	0.67	0.53	0.206	0.0053	0.2505	0.289	0.64	0.49	0.26	0.009	0.5064	0.245	0.68	0.54	0.213	0.0039	0.9021	0.32	0.63	0.48	0.23325	0.26825	0.61	0.49	0.23	0.59
	163-GSTS2	7	0.86	0.79	0.135	<0.0001	0.8218	0.12	0.95	0.93	0.081	<0.0001	0.1281	0.208	0.9	0.85	0.14	<0.0001	0.9	0.117	0.92	0.88	0.121	<0.0001	0.7409	0.166	0.9075	0.8625	0.11925	0.15275	0.9	0.86	0.12	0.46
	104-IDH2	7	0.31	0.21	0.227	0.0536	0.6542	0.195	0.63	0.57	0.175	0.0002	0.8411	0.314	0.36	0.26	0.22	0.034	0.7416	0.212	0.48	0.4	0.219	0.0053	0.6083	0.207	0.445	0.36	0.21025	0.232	0.43	0.37	0.21	0.55
	108-CYN38	8	0.83	0.71	0.179	0.0006	0.0427	0.376	0.77	0.61	0.168	0.0036	0.7187	0.296	0.84	0.74	0.174	0.0003	0.4917	0.363	0.81	0.69	0.168	0.0009	nd	0.302	0.8125	0.6875	0.17225	0.33425	0.74	0.63	0.19	0.56
	116-FNR1	8	0.78	0.67	0.131	0.0008	0.0614	0.166	0.84	0.76	0.097	<0.0001	0.3933	0.178	0.8	0.7	0.129	0.0004	0.119	0.113	0.81	0.72	0.123	0.0003	nd	0.14	0.8075	0.7125	0.12	0.14925	0.78	0.71	0.12	0.42
	240-FNR1	8	0.89	0.81	0.145	<0.0001	0.468	0.259	0.83	0.72	0.165	0.0005	0.0136	0.218	0.86	0.78	0.164	0.0001	0.184	0.256	0.84	0.73	0.167	0.0004	nd	0.19	0.855	0.76	0.16025	0.23075	0.83	0.75	0.16	0.49
	157-LHCBM1	8	0.72	0.54	0.146	0.0097	0.5456	0.312	0.76	0.61	0.16	0.0039	0.7199	0.283	0.65	0.43	0.213	0.0364	0.3874	0.196	0.58	0.31	0.204	0.0936	nd	0.19	0.6775	0.4725	0.18075	0.24525	0.62	0.46	0.19	0.5
	184-LHCBM3	8	0.88	0.8	0.137	0.0001	0.2255	0.224	0.89	0.82	0.122	<0.0001	0.1645	0.221	0.84	0.73	0.146	0.0003	0.0681	0.152	0.89	0.81	0.142	<0.0001	nd	0.193	0.875	0.79	0.13675	0.1975	0.85	0.78	0.14	0.41
	135-LHCBM3	8	0.64	0.54	0.261	0.0015	0.3694	0.306	0.61	0.51	0.266	0.0024	0.9987	0.28	0.58	0.47	0.221	0.0045	0.5747	0.361	0.59	0.48	0.283	0.0038	0.4261	0.229	0.605	0.5	0.25775	0.294	0.59	0.51	0.26	0.5
	137-LHCBM6	8	0.83	0.71	0.25	0.0005	0.1845	0.296	0.85	0.75	0.187	0.0003	0.1042	0.395	0.85	0.76	0.229	0.0002	0.0802	0.28	0.84	0.74	0.239	0.0003	nd	0.252	0.8425	0.74	0.22625	0.30575	0.81	0.73	0.23	0.61

## Sheet: Assays
		Cluster	Data set 1						Data set 2						Data set 3						Data set 4						Mean (k=4)				Models to be validated (for comparison) [see also Additional file 10]
			Training model					Validation set	Training model					Validation set	Training model					Validation set	Training model					Validation set	Training model			Validation set
			R²	R² adjusted	RMSEF	Model p-value	Lack-of-fit p-value	RMSECV	R²	R² adjusted	RMSEF	Model p-value	Lack-of-fit p-value	RMSECV	R²	R² adjusted	RMSEF	Model p-value	Lack-of-fit p-value	RMSECV	R²	R² adjusted	RMSEF	Model p-value	Lack-of-fit p-value	RMSECV	R²	R² adjusted	RMSEF	RMSECV	R²	R² adjusted	RMSEF	Y average scale
	Linolenic acid	7	0.73	0.65	6.34	0.0004	0.7397	9.37	0.71	0.62	6.88	0.0007	0.814	7.55	0.61	0.49	6.67	0.0061	0.6076	8.95	0.64	0.54	6.47	0.0015	0.4447	8.83	0.6725	0.575	6.59	8.675	0.64	0.57	6.75	16.8
	Oleic acid	7	0.65	0.5	21.1	0.008	0.6305	9.8	0.86	0.78	14.6	0.0001	0.0983	23.7	0.72	0.57	20.9	0.005	0.2387	13.9	0.74	0.61	18.1	0.0028	0.9423	19.4	0.7425	0.615	18.675	16.7	0.73	0.64	18.2	24.3
	Palmitic acid	7	0.57	0.41	22.2	0.0199	0.6818	16.5	0.81	0.73	15.4	0.0002	0.1104	24.5	0.71	0.58	21.8	0.0033	0.2515	16.5	0.73	0.61	18.1	0.0013	0.9826	21.2	0.705	0.5825	19.375	19.675	0.7	0.61	18.9	22
	Chlorophyll a	8	0.84	0.73	9.03	0.0004	0.2283	15.43	0.83	0.72	9.42	0.0005	0.0459	11.92	0.75	0.59	9.52	0.0052	0.0846	15.38	0.85	0.76	7.67	0.0002	nd	15.21	0.8175	0.7	8.91	14.485	0.77	0.67	9.41	21.2
	Chlorophyll b	8	0.84	0.74	4.46	0.0003	0.2132	8.07	0.8	0.67	5.24	0.0015	0.0051	5.63	0.71	0.52	5.57	0.0125	0.0385	5.6	0.87	0.79	3.72	<0.0001	nd	8.31	0.805	0.68	4.7475	6.9025	0.76	0.67	4.93	12.1
	Total carotenoids	8	0.78	0.65	3.68	0.0021	0.1496	5.92	0.74	0.58	4.13	0.0063	0.0562	4.29	0.64	0.41	4.52	0.0435	0.0377	3.29	0.82	0.71	2.96	0.0006	nd	6.43	0.745	0.5875	3.8225	4.9825	0.7	0.58	3.89	7.6
	β-caroten	7	0.71	0.58	3781	0.0034	0.2702	5695	0.7	0.55	4081	0.0074	0.5858	6155	0.7	0.56	4426	0.0046	0.093	3743	0.62	0.43	4171	0.0291	0.1682	3949	0.6825	0.53	4114.75	4885.5	0.66	0.55	4048	9079
	Violaxanthin	7	0.64	0.5	4669	0.006	0.019	4895	0.66	0.51	4791	0.0091	0.3692	4763	0.66	0.5	4501	0.01	0.0366	5958	0.57	0.39	4155	0.0304	0.2465	5874	0.6325	0.475	4529	5372.5	0.6	0.48	4537	9085
	Lutein	8	0.87	0.77	8925	0.0005	0.0674	8966	0.89	0.8	8639	0.0002	0.1177	10313	0.89	0.81	7994	0.0001	0.0688	11805	0.88	0.81	7949	<0.0001	nd	10690	0.8825	0.7975	8376.75	10443.5	0.86	0.8	8258	23309
	Neoxanthin	8	0.89	0.84	5151	<0.0001	0.2431	6099	0.88	0.83	5104	<0.0001	0.8273	5482	0.85	0.79	4704	<0.0001	0.9386	6698	0.9	0.86	4495	<0.0001	0.8785	6749	0.88	0.83	4863.5	6257	0.87	0.83	4950	14028
	P800	5	0.79	0.68	13.3	0.0006	0.3464	33.1	0.9	0.83	13.2	<0.0001	0.3459	21.8	0.84	0.74	15.3	0.0003	0.1065	15.9	0.86	0.77	15.3	0.0001	nd	17	0.8475	0.755	14.275	21.95	0.83	0.76	14.4	42.5
	CR	7	0.83	0.76	2.56	<0.0001	0.2735	4.23	0.88	0.82	2.82	<0.0001	0.4515	3.46	0.85	0.78	2.96	<0.0001	0.0393	2.94	0.9	0.86	2.42	<0.0001	0.7333	4.02	0.865	0.805	2.69	3.6625	0.85	0.8	2.76	7.7
	MACYT	7	0.76	0.66	3.12	0.0005	0.1981	3.94	0.83	0.76	2.96	<0.0001	0.6271	3.82	0.77	0.67	3.31	0.0004	0.0288	3.85	0.79	0.7	3.21	0.0002	0.6858	3.44	0.7875	0.6975	3.15	3.7625	0.77	0.7	3.14	7.8
	MAALT	7	0.7	0.54	2.95	0.0063	0.2327	2.96	0.84	0.76	2.16	<0.0001	0.8312	3.8	0.75	0.61	2.96	0.0023	0.18	2.99	0.75	0.62	2.96	0.0018	0.3143	2.51	0.76	0.6325	2.7575	3.065	0.74	0.65	2.72	6.4
	φPSII800	5	0.82	0.75	0.054	<0.0001	0.3086	0.07	0.88	0.84	0.045	<0.0001	0.638	0.073	0.82	0.76	0.054	<0.0001	0.0749	0.062	0.82	0.75	0.058	<0.0001	0.0905	0.044	0.835	0.775	0.05275	0.06225	0.82	0.78	0.053	0.205
